# Supplementary material for: Gene expression signature of cerebellar hypoplasia in a mouse model of Down syndrome during postnatal development
Source: BMC Genomics. 2009 Mar 30;10:138. doi: 10.1186/1471-2164-10-138 (PMC2678156; doi:10.1186/1471-2164-10-138)
Supplement: Additional File 2 — Fifty six samples from individual cerebella at P0, P3, P7 and P10 were hybridized on 28 two-color microarrays. On each microarray we hybridized a Ts1Cje sample versus an euploid sample. In addition on the same microarray we compared samples from mice of the same age or with a maximum difference of 4 days (P0 versus P3, P3 versus P7 or P7 versus P10). Each sample is identified by a letter and a number referring to the litter and to the pup in the litter respectively. Trisomic and euploid samples at each stage of development were equally labelled by Cy3 (in green) and Cy5 (in red). [file 1471-2164-10-138-S2.xls]

## Sheet: P0
Symbol	Ratio at P0	P-value	Gene Ontology
Agmat	3.79088	0.041041	/
NM_172849_3234;S=NM_172849	2.42883	0.0307478	/
Dnahc11	2.4177	0.0016193	axonemal dynein complex;cilium;ciliary or flagellar motility;determination of left/right symmetry;microtubule motor activity
6230410P16Rik	2.36462	0.0435187	/
1700020D12Rik	2.35059	0.0272695	/
Cdca7l	2.29538	0.00128835	/
Zdhhc15	2.29045	0.00772967	protein palmitoylation;membrane;palmitoyltransferase activity;synaptic vesicle maturation;transferase activity;zinc ion binding;establishment of protein localization;acyltransferase activity;metal ion binding
Olfr1112	2.26904	0.0199582	sensory perception of smell;receptor activity;olfactory receptor activity;integral to membrane;G-protein coupled receptor protein signaling pathway
Gcnt2	2.26164	0.0274669	membrane;N-acetyllactosaminide beta-1,6-N-acetylglucosaminyltransferase activity;transferase activity, transferring glycosyl groups;acetylglucosaminyltransferase activity;transferase activity;integral to membrane
Cndp2	2.23381	0.0309463	peptidase activity;metallopeptidase activity;protein dimerization activity;hydrolase activity;cytosol nonspecific dipeptidase activity;proteolysis;carboxypeptidase activity;cytosol;dipeptidase activity
Olfr1336	2.20282	0.0365871	receptor activity;olfactory receptor activity;integral to membrane;G-protein coupled receptor protein signaling pathway
Fcgr1	2.15876	0.012168	membrane;external side of plasma membrane;cell surface receptor linked signal transduction;antigen presentation, exogenous antigen via MHC class I;defense response to pathogenic bacteria;phagocytosis, engulfment;phagocytosis, recognition;IgG receptor activity;regulation of immune response;antigen presentation, exogenous antigen;antibody-dependent cellular cytotoxicity;receptor activity;positive r…
St7	2.13767	0.0301622	/
Arhgef17	2.08331	0.0123941	/
6720432D03Rik	2.07741	0.000465837	/
4933402E15Rik	2.05517	0.0233287	/
Mdm2	2.05091	0.0198129	cytoplasm;intracellular;nucleolus;ubiquitin cycle;protein catabolism;ubiquitin-protein ligase activity;ligase activity;protein binding;traversing start control point of mitotic cell cycle;protein ubiquitination;zinc ion binding;nucleus;metal ion binding
BC018601	2.04023	0.00523726	/
Kif11	2.01749	0.0354483	nucleotide binding;microtubule;microtubule motor activity;mitotic centrosome separation;microtubule-based process;kinesin complex
Krit1	1.98632	0.0233003	binding;protein binding;cytoskeleton;small GTPase regulator activity
Atp10a	1.97149	0.0375612	membrane;magnesium ion binding;ATP binding;nucleotide binding;hydrolase activity;ATPase activity;cation transport;ATPase activity, coupled to transmembrane movement of ions, phosphorylative mechanism;metal ion binding;phospholipid-translocating ATPase activity
BC021523	1.94391	0.0133702	/
6330404F12Rik	1.9313	0.0439572	membrane;carboxy-lyase activity;axon;neurotransmitter biosynthesis;lyase activity;synapse;glutamate decarboxylase activity;carboxylic acid metabolism;synaptic transmission
Rab39b	1.93109	0.039034	nucleotide binding;transport
Prlpn	1.9218	0.0326353	/
Fmnl3	1.89526	0.00767648	cellular component unknown;biological process unknown;protein binding
4930425O10Rik	1.88999	0.000583497	/
7530403E16Rik	1.87709	0.0208695	/
4631426J05Rik	1.87136	0.000290405	transferase activity
A430105J06Rik	1.85327	0.00523271	/
Itgal	1.84293	0.0026626	membrane;cell adhesion;magnesium ion binding;integrin-mediated signaling pathway;plasma membrane;activated T cell proliferation;receptor activity;calcium ion binding;protein binding;integrin complex
Zfyve21	1.83543	0.0165225	/
Eif4ebp3	1.82824	0.0131392	regulation of translation;negative regulation of translational initiation;negative regulation of protein biosynthesis;eukaryotic initiation factor 4E binding;regulation of protein biosynthesis
Car2	1.8144	0.0431288	carbonate dehydratase activity;one-carbon compound metabolism;lyase activity;zinc ion binding;metal ion binding
AK017986_1209;S=AK017986	1.80667	0.013765	/
Myo6	1.79723	0.0185031	actin filament binding;motor activity;myosin;ATP binding;nucleotide binding;calmodulin binding;actin binding;dendrite development;protein binding;perinuclear region;cytoskeleton organization and biogenesis;synaptogenesis;endocytosis;synapse;sensory perception of sound
2310061G22Rik	1.79649	0.01632	/
Fgf12	1.7743	0.022642	signal transduction;fibroblast growth factor receptor binding;nucleus
Cach	1.77416	0.00678813	catalytic activity;acetyl-CoA hydrolase activity;lipid metabolism;ATP binding;acetyl-CoA metabolism;hydrolase activity;fatty acid metabolism;cytosol;serine esterase activity
4930578N18Rik	1.76718	0.0123129	/
Slc35b4	1.76129	0.00529714	/
Zdhhc20	1.75986	0.0109062	cellular component unknown;biological process unknown;molecular function unknown
1700108E19Rik	1.75355	0.0469293	/
MGC25972	1.74441	0.0462767	iron ion binding;oxidoreductase activity;metal ion binding
Hectd3	1.73535	0.0267108	ligase activity
Peg12	1.73144	0.00754947	/
F730015K02Rik	1.71496	0.0251543	/
NM_198608_2157;S=NM_198608	1.71245	0.0185798	/
Dtwd1	1.71118	0.0307936	/
Armet	1.71069	0.0218833	/
2210404D11Rik	1.69647	0.0122173	/
Hcfc1	1.67966	0.000954611	cell cycle
2310022L06Rik	1.67586	0.00546243	/
B230333C21Rik	1.67294	0.00341549	/
1110013H19Rik	1.66596	0.0246164	/
B130017P16Rik	1.66568	0.0484724	cellular component unknown;biological process unknown;molecular function unknown
Tmem60	1.66084	0.0133655	integral to membrane
D10Bwg1379e	1.64797	6.76515e-05	/
Rnf133	1.62618	0.0139355	peptidase activity;ligase activity;metal ion binding
Apbb3	1.62201	0.044359	cellular component unknown;negative regulation of apoptosis;molecular function unknown
1700029I15Rik	1.62135	0.0391979	/
D330010C22	1.61818	0.00247821	/
3110009E22Rik	1.6163	0.0381233	/
A630035H13Rik	1.60968	0.0219479	/
3110045G13Rik	1.60263	0.0322326	/
Phtf1	1.60041	5.58341e-05	DNA binding;regulation of transcription, DNA-dependent;transcription regulator activity;transcription factor complex;transcription factor activity;nucleus;transcription;regulation of transcription
Ddx25	1.60011	0.0399352	ATP binding;nucleotide binding;hydrolase activity;RNA binding;helicase activity
4930405A21Rik	1.59876	0.0404382	/
6430595O10Rik	1.59361	0.0363294	/
Pcaf	1.59349	0.0368011	regulation of transcription, DNA-dependent;protein binding;histone acetyltransferase complex;kinetochore;histone acetyltransferase activity;protein amino acid acetylation;transferase activity
A730008H23	1.58012	0.00394036	/
Pde7a	1.57475	0.038431	3',5'-cyclic-nucleotide phosphodiesterase activity;signal transduction;hydrolase activity
3110037I16Rik	1.574	0.028531	/
D130026O16Rik	1.56962	0.026974	nucleotide binding;kinase activity
Ier2	1.56902	0.0220916	/
Arv1	1.56623	0.00802646	integral to membrane
Sod1	1.56161	0.000508768	superoxide metabolism;cytoplasm;removal of superoxide radicals;response to oxidative stress;copper, zinc superoxide dismutase activity;antioxidant activity;mitochondrion;oxidoreductase activity;copper ion binding;DNA fragmentation during apoptosis;superoxide dismutase activity;zinc ion binding;superoxide release;activation of MAPK activity;metal ion binding
C130083B14	1.5594	0.0482323	/
D130005J21Rik	1.55666	0.0198102	/
AI837850	1.55519	0.00220579	/
Eif4enif1	1.54193	0.0177544	translation initiation factor activity;protein transport;transport;protein binding;nucleus
9430078K24Rik	1.5399	0.0323846	/
Hlcs	1.53045	0.0419454	catalytic activity;protein modification;ligase activity
Ilf3	1.5292	0.0206864	oxygen transport;protein binding;protein amino acid methylation;intracellular;transcription;RNA binding;DNA binding;regulation of transcription, DNA-dependent;double-stranded RNA binding;nucleus;oxygen transporter activity
4732464A07Rik	1.52861	0.0163505	/
Ggh	1.52622	0.000248912	catalytic activity;lysosome;gamma-glutamyl hydrolase activity;glutamine metabolism;hydrolase activity
C1qtnf6	1.52137	0.0144067	cellular component unknown;biological process unknown;molecular function unknown
2410075D05Rik	1.52023	0.0427991	methyltransferase activity
1810053B23Rik	1.51499	0.0282352	/
Zfy1	1.51297	0.0198103	DNA binding;regulation of transcription, DNA-dependent;transcription regulator activity;zinc ion binding;nucleus;nucleic acid binding;metal ion binding;transcription;regulation of transcription
Gpr50	1.51174	0.0459181	rhodopsin-like receptor activity;membrane;integral to plasma membrane;signal transducer activity;signal transduction;receptor activity;G-protein coupled receptor activity;G-protein coupled receptor protein signaling pathway
Folr4	1.51133	0.0451566	folic acid binding;folic acid transporter activity;receptor activity;membrane fraction
AI839735	1.50037	0.0182215	/
Pcp4	1.49762	0.00897485	/
Ide	1.49658	0.00635646	peptidase activity;metalloendopeptidase activity;metallopeptidase activity;hydrolase activity;insulysin activity;proteolysis;zinc ion binding;metal ion binding
4930534P07Rik	1.49501	0.0171553	/
9530053H05Rik	1.4945	0.0415803	/
1700049E17Rik	1.49263	0.0169995	/
Olfr374	1.49108	0.0363305	receptor activity;olfactory receptor activity;G-protein coupled receptor activity;integral to membrane;G-protein coupled receptor protein signaling pathway
E030013G06Rik	1.4902	0.000120758	/
Diap1	1.48857	0.0170216	actin filament polymerization;actin cytoskeleton organization and biogenesis;actin binding;cell organization and biogenesis;protein binding;cytoskeleton;Rho GTPase binding
Defb10	1.4883	0.0169816	response to pest, pathogen or parasite;extracellular region;defense response;defense response to bacteria
1700015O11Rik	1.48551	0.00689438	/
Pwp2h	1.48098	0.00592743	nucleus
6230427J02Rik	1.48053	0.00932332	/
B3galt3	1.47908	0.00102458	magnesium ion binding;galactosylgalactosylglucosylceramide beta-D-acetylgalactosaminyltransferase activity;transferase activity, transferring glycosyl groups;transferase activity;UDP-galactose:beta-N-acetylglucosamine beta-1,3-galactosyltransferase activity;oligosaccharide biosynthesis
4930551I23Rik	1.47854	0.043571	/
2410091C18Rik	1.47853	0.0110157	methyltransferase activity;transferase activity
Pde7b	1.47558	0.0182146	/
1110028F18Rik	1.47162	0.0381647	/
Olig1	1.47047	0.000873165	transcription factor activity;transcription;development;regulation of transcription;DNA binding;regulation of transcription, DNA-dependent;transcription regulator activity;neuron lineage restriction;transcription factor complex;nucleus
Agbl2	1.47007	0.0159612	/
Derl3	1.4693	0.0431365	endoplasmic reticulum;integral to membrane
B230382K22Rik	1.46678	0.0436531	/
1700025O08Rik	1.46584	0.0464685	/
Suhw3	1.46091	0.0427627	DNA binding;nucleic acid binding;transcription;regulation of transcription, DNA-dependent;zinc ion binding;nucleus;metal ion binding
Map2k1	1.46065	0.0200378	protein kinase activity;ATP binding;keratinocyte differentiation;nucleotide binding;protein serine/threonine kinase activity;protein-tyrosine kinase activity;kinase activity;protein amino acid phosphorylation;MAP kinase kinase activity;transferase activity;neuron differentiation
Timm10	1.45977	0.0196947	mitochondrion
Actl7a	1.45908	0.0212856	male germ cell nucleus;structural molecule activity;protein binding;cytoskeleton;cytoskeleton organization and biogenesis;flagellum (sensu Eukaryota);structural constituent of cytoskeleton
Pcmt1	1.45884	0.00147592	protein-L-isoaspartate (D-aspartate) O-methyltransferase activity;protein modification;S-adenosylmethionine-dependent methyltransferase activity;methyltransferase activity;protein amino acid methylation;transferase activity
Sca1	1.45404	0.0228395	nuclear inclusion body;RNA binding;nucleus
C030034E14Rik	1.45238	0.0153165	/
Smug1	1.45219	0.0470714	uracil DNA N-glycosylase activity;DNA binding;carbohydrate metabolism;oxidized base lesion DNA N-glycosylase activity;single-stranded DNA binding;hydrolase activity;response to DNA damage stimulus;nucleus;DNA repair;hydrolase activity, acting on glycosyl bonds
0710008K08Rik	1.44922	0.0405813	kinase activity
Dmrtc2	1.4434	0.0216806	cellular component unknown;biological process unknown;molecular function unknown
Abca13	1.43449	0.0091213	protein targeting;ATP binding
Inpp5b	1.43424	0.00652255	inositol-polyphosphate 5-phosphatase activity;cytosol;integral to membrane
Mllt7	1.42861	0.0487958	DNA binding;mitotic G2 checkpoint;regulation of transcription, DNA-dependent;sequence-specific DNA binding;transcription factor activity;negative regulation of cell proliferation;nucleus;positive regulation of transcription;transcriptional activator activity;transcription
Siah2	1.42844	0.0368082	apoptosis;ubiquitin cycle;ubiquitin-protein ligase activity;ligase activity;protein binding;zinc ion binding;metal ion binding;cell cycle
2610031L17Rik	1.42731	0.000918914	binding;positive regulation of transcription from RNA polymerase II promoter;mRNA processing;receptor activity;androgen receptor binding;nuclear mRNA splicing, via spliceosome;nucleus;transcription coactivator activity
BC025076	1.42585	0.0422072	/
H2-Q5	1.42519	0.00357809	plasma membrane;defense response
0610016J10Rik	1.42383	0.023365	/
Fbxo25	1.42354	0.0238836	cellular component unknown;ubiquitin cycle;molecular function unknown
Slfn9	1.42195	0.0114686	hydrolase activity
1110059J08Rik	1.42147	0.00684646	cellular component unknown;biological process unknown;molecular function unknown
Adam32	1.42039	0.0369252	metalloendopeptidase activity;proteolysis;integral to membrane
Hpse	1.41759	0.036691	membrane;lysosome;magnesium ion binding;calcium ion binding;hydrolase activity;extracellular matrix (sensu Metazoa);heparanase activity
1700023O11Rik	1.41694	0.0092515	/
Tmem54	1.41342	0.0151689	integral to membrane
AV273951	1.41184	0.0467896	/
4933417O08Rik	1.41063	0.0404525	/
Med8	1.40966	0.046675	receptor activity;transcription;regulation of transcription, DNA-dependent;mediator complex;nucleus
Glt25d1	1.40651	0.0308598	transferase activity
Qtrt1	1.40424	0.0212972	tRNA processing;transferase activity, transferring glycosyl groups;tRNA modification;transferase activity;zinc ion binding;queuine tRNA-ribosyltransferase activity;queuosine biosynthesis;metal ion binding
Tm6sf2	1.39925	0.0265583	integral to membrane
Hspy2l	1.39774	0.000798768	protein folding;DNA binding;transcription;response to unfolded protein;nucleus
March1	1.39713	0.00141082	ubiquitin cycle;zinc ion binding;metal ion binding
Xrcc1	1.39645	0.00374526	/
2010013I23Rik	1.39426	0.0340805	/
Nsfl1c	1.39347	0.0162529	protein binding;lipid binding;nucleus
Mtap	1.39346	0.00839332	transferase activity, transferring pentosyl groups
AI225782	1.39028	0.0323945	/
Ifi47	1.38983	0.02669	defense response;endoplasmic reticulum
F2rl2	1.38866	0.0107681	rhodopsin-like receptor activity;blood coagulation;signal transducer activity;signal transduction;receptor activity;G-protein coupled receptor activity;integral to membrane;G-protein coupled receptor protein signaling pathway
1700129I15Rik	1.38763	0.0238563	/
Pcdhb20	1.38649	0.0177437	calcium ion binding
Olfr155	1.38617	0.0280102	membrane;integral to plasma membrane;signal transducer activity;signal transduction;sensory perception;sensory perception of smell;receptor activity;olfactory receptor activity;G-protein coupled receptor activity;integral to membrane;G-protein coupled receptor protein signaling pathway
Casc4	1.38614	0.00243096	/
Tsp50	1.38517	0.0350391	peptidase activity
9530068E07Rik	1.3833	0.0451409	membrane;integral to membrane
Dcxr	1.38315	0.0300484	membrane;NADP metabolism;L-xylulose reductase activity;glucose metabolism;metabolism;carbohydrate metabolism;oxidoreductase activity;microvillus;xylulose metabolism;brush border;protein binding;oxidoreductase activity, acting on CH-OH group of donors;D-xylose metabolism
6330514A18Rik	1.38197	0.0345379	ATP binding;nucleotide binding;protein serine/threonine kinase activity;kinase activity;transferase activity
A430109M18Rik	1.3813	0.0233776	/
Dedd	1.38013	0.00773451	protein binding;transcription;DNA binding;regulation of transcription, DNA-dependent;nucleus
Serpinb9d	1.37731	0.0137642	serine-type endopeptidase inhibitor activity
5730537H01Rik	1.37428	0.0258563	/
5033405K12Rik	1.3741	0.0234678	/
V1ri10	1.37098	0.0395805	pheromone receptor activity;integral to plasma membrane;receptor activity;pheromone binding;response to pheromone
2610037D02Rik	1.37067	0.0328433	/
Gtf3c5	1.36981	0.0208753	DNA binding;transcription;nucleus
Gkap1	1.36824	0.0261911	G-protein signaling, coupled to cGMP nucleotide second messenger;protein binding;kinase activity;Golgi apparatus
Ik	1.36602	0.0331858	/
D15Ertd785e	1.36424	0.0474973	/
4933435G04Rik	1.36333	0.0411115	/
Twist1	1.36299	0.0244949	DNA binding;regulation of transcription, DNA-dependent;hindlimb morphogenesis;transcription regulator activity;nucleus;cell differentiation;embryonic limb morphogenesis;neuron migration;transcription;development;neural tube closure;regulation of transcription
Gatad2a	1.36199	0.0123262	sequence-specific DNA binding;transcription factor activity;transcription;regulation of transcription, DNA-dependent;zinc ion binding;nucleus;metal ion binding
E230019M04	1.35908	0.0476096	/
Abcf3	1.35899	0.023469	ATP binding
4930511E03Rik	1.35622	0.0498752	/
Rad1	1.35446	0.0322913	exodeoxyribonuclease III activity;nuclease activity;exonuclease activity;hydrolase activity;damaged DNA binding;response to DNA damage stimulus
Dncic1	1.35303	0.0225292	motor activity;cytoplasmic dynein complex;microtubule;protein binding;microtubule motor activity;dynein complex;microtubule-based movement
mKIAA1235	1.35241	0.0495435	/
AV312086	1.3523	0.0395456	/
D14Ertd449e	1.35123	0.0340736	integral to membrane
Xpnpep1	1.35061	0.0250133	peptidase activity;X-Pro aminopeptidase activity;metallopeptidase activity;manganese ion binding;hydrolase activity;aminopeptidase activity;metal ion binding
Olfr13	1.35029	0.0224814	rhodopsin-like receptor activity;integral to plasma membrane;signal transducer activity;signal transduction;sensory perception;sensory perception of smell;receptor activity;olfactory receptor activity;G-protein coupled receptor activity;integral to membrane;G-protein coupled receptor protein signaling pathway
Pcdh15	1.35013	0.00356136	membrane;visual perception;cell adhesion;homophilic cell adhesion;calcium ion binding;morphogenesis of an epithelium;protein binding;response to stimulus;integral to membrane;locomotory behavior;sensory perception of sound
A930012N16Rik	1.34784	0.0472805	/
Onecut3	1.34477	0.0445159	regulation of transcription from RNA polymerase II promoter;transcription factor complex;transcription factor activity;transcription
4930442B02Rik	1.34425	0.0228847	/
Stk2	1.344	0.0192956	/
A230106A15Rik	1.34239	0.0476109	/
1700066D14Rik	1.3396	0.0103341	/
Plekhg5	1.33866	0.0314945	/
Pax2	1.33821	0.00891695	DNA binding;regulation of transcription, DNA-dependent;negative regulation of transcription from RNA polymerase II promoter;protein binding;transcription factor complex;eye development (sensu Mammalia);transcription factor activity;metanephros development;cell fate determination;nucleus;cell differentiation;organ morphogenesis;transcription;positive regulation of transcription from RNA polymerase…
Sfrs9	1.3354	0.0192796	spliceosome complex;nucleotide binding;mRNA splice site selection;RNA binding
1700010B13Rik	1.33442	0.00911935	/
Fkbp6	1.33327	0.0159955	protein folding;binding;FK506 binding;isomerase activity;peptidyl-prolyl cis-trans isomerase activity;cytosol;peptidyl-proline modification;membrane fraction
Sav1	1.33188	0.0336959	signal transduction;cellular component unknown;protein binding
8430410K20Rik	1.33083	0.0375607	/
4932430A15Rik	1.33002	0.0414881	/
Ifnar2	1.32924	0.0222893	receptor activity;extracellular space;interferon-alpha/beta receptor activity;regulation of transcription from RNA polymerase II promoter;cell proliferation;integral to membrane
C030048H21Rik	1.32914	0.0486654	/
1700074E13Rik	1.32886	0.0437944	/
Drp2	1.32369	0.00966214	plasma membrane;structural molecule activity;protein binding;cytoskeleton;zinc ion binding;metal ion binding
Slc9a6	1.32355	0.0236962	antiporter activity;mitochondrion;ion transport
Olfr1057	1.3227	0.0482162	sensory perception of smell;receptor activity;olfactory receptor activity;integral to membrane;G-protein coupled receptor protein signaling pathway
Son	1.32095	0.00403384	protein binding;intracellular;RNA binding;DNA binding;double-stranded RNA binding;nucleus;nucleic acid binding
Kbtbd2	1.3197	0.0317648	/
2610204K14Rik	1.31856	0.00481399	/
Nalp6	1.31622	0.0431964	/
9630033F20Rik	1.31421	0.0485968	isomerase activity
BC025458	1.31399	0.0437604	actin binding;protein binding
D0Kist3	1.31361	0.0253641	/
Olfr485	1.31226	0.041159	rhodopsin-like receptor activity;signal transducer activity;signal transduction;sensory perception;sensory perception of smell;receptor activity;olfactory receptor activity;G-protein coupled receptor activity;integral to membrane;G-protein coupled receptor protein signaling pathway
Wdr27	1.31163	0.0262367	/
Trex1	1.3103	0.00926907	intracellular;magnesium ion binding;exodeoxyribonuclease III activity;nuclease activity;exonuclease activity;hydrolase activity;response to DNA damage stimulus;nucleus;DNA repair
Gcet2	1.30977	0.00315227	/
Tufm	1.30967	0.0269753	intracellular;mitochondrial inner membrane;nucleotide binding;mitochondrion
Zfp296	1.30903	0.00959229	zinc ion binding;nucleus;metal ion binding
Synpo	1.30893	0.0479868	/
Slc12a5	1.30889	0.00771062	membrane;cation:chloride symporter activity;potassium ion transport;symporter activity;amino acid-polyamine transporter activity;sodium ion transport;plasma membrane;transport;potassium:chloride symporter activity;potassium ion binding;chloride transport;amino acid transport;synaptic transmission
Pi4k2b	1.30823	0.00222494	kinase activity
Lrp11	1.30818	0.0307621	/
Dyrk1a	1.30637	0.00794972	protein kinase activity;ATP binding;nucleotide binding;peptidyl-tyrosine phosphorylation;non-membrane spanning protein tyrosine kinase activity;protein serine/threonine kinase activity;protein-tyrosine kinase activity;protein binding;kinase activity;protein amino acid phosphorylation;transferase activity;nucleus
BC034753	1.30611	0.0482905	intracellular;DNA binding;damaged DNA binding;base-excision repair;zinc ion binding;response to DNA damage stimulus;nucleus;metal ion binding
4930553M18Rik	1.30228	0.0411065	/
2900056N03Rik	1.3	0.0296031	/
Sirt4	1.29802	0.0233219	/
2410015C20Rik	1.29693	0.0384104	/
Edg8	1.29407	0.0097638	membrane;signal transducer activity;signal transduction;plasma membrane;receptor activity;G-protein coupled receptor activity;G-protein coupled receptor protein signaling pathway
Hck	1.29051	0.0398398	protein kinase activity;ATP binding;nucleotide binding;protein-tyrosine kinase activity;intracellular signaling cascade;kinase activity;protein amino acid phosphorylation;transferase activity
Pfdn1	1.2895	0.0156519	unfolded protein binding
1700040L02Rik	1.28848	0.0266038	/
Slc13a4	1.28767	0.038697	/
Thoc3	1.28601	0.0356154	transport;mRNA processing;nuclear mRNA splicing, via spliceosome;mRNA export from nucleus;RNA binding;nucleus
Rabl2a	1.28584	0.0438337	membrane;nucleotide binding;GTP binding
Morc4	1.28506	0.0188024	/
H2-D4	1.28463	0.0491943	defense response
Fjx1	1.28414	0.0190972	/
Sema4d	1.28309	0.00130181	membrane;nervous system development;receptor activity;receptor binding;cell differentiation;positive regulation of axonogenesis;development
Kif1c	1.28092	0.00616901	motor activity;ATP binding;microtubule associated complex;nucleotide binding;microtubule;microtubule motor activity;microtubule-based process;kinesin complex;microtubule-based movement;retrograde vesicle-mediated transport, Golgi to ER;Golgi apparatus
F730005G13	1.2786	0.0409673	/
Ptpn1	1.27842	0.0361828	insulin receptor signaling pathway;receptor activity;protein tyrosine phosphatase activity;endoplasmic reticulum;hydrolase activity;phosphoprotein phosphatase activity;protein amino acid dephosphorylation
Limk1	1.27715	0.035129	protein kinase activity;focal adhesion;ATP binding;nucleotide binding;protein serine/threonine kinase activity;protein binding;kinase activity;protein amino acid phosphorylation;transferase activity;zinc ion binding;nucleus;metal ion binding
Usp46	1.27567	0.0169014	peptidase activity;cysteine-type endopeptidase activity;ubiquitin-dependent protein catabolism;ubiquitin cycle;hydrolase activity;cysteine-type peptidase activity;ubiquitin thiolesterase activity
Ms4a6c	1.27352	0.0428609	signal transduction;receptor activity;integral to membrane
Atp5o	1.27325	0.0338179	hydrogen-transporting ATP synthase activity, rotational mechanism;mitochondrion;hydrogen-transporting ATPase activity, rotational mechanism;transport;proton-transporting two-sector ATPase complex;ATP synthesis coupled proton transport;proton-transporting ATP synthase complex, catalytic core F(1);ion transport;metal ion binding
4930415J21Rik	1.2715	0.00360678	/
BC010801	1.26841	0.0368891	transport;integral to membrane
NM_173033_2549;S=NM_173033	1.26625	0.0120233	/
B130055D15Rik	1.2656	0.0364332	binding
Tgfb1i1	1.26313	0.020084	focal adhesion;negative regulation of fat cell differentiation;epithelial cell differentiation;protein binding;morphogenesis of embryonic epithelium;zinc ion binding;cell fate commitment;metal ion binding
Iqcc	1.26193	0.0438706	/
2900001O04Rik	1.26191	0.0338443	/
Olfr137	1.26084	0.00441543	sensory perception of smell;receptor activity;olfactory receptor activity;integral to membrane;G-protein coupled receptor protein signaling pathway
3632413B07Rik	1.26016	0.00466512	/
Slco3a1	1.26	0.00937566	membrane;transport;transporter activity;ion transport
Sec61a2	1.25869	0.0245543	membrane;protein transport;protein targeting;protein secretion;transport;protein translocase activity;endoplasmic reticulum;integral to membrane
Mrps10	1.25804	0.0342913	structural constituent of ribosome;intracellular;protein biosynthesis;ribosome;mitochondrion;ribonucleoprotein complex;mitochondrial small ribosomal subunit
2210416O15Rik	1.25705	0.0190361	/
B230206F22Rik	1.25536	0.0305947	/
Ifngr2	1.2553	0.0258712	receptor activity
Ppp1r16a	1.25529	0.0155594	membrane;cytosol
mKIAA0471	1.25502	0.0173212	cellular component unknown;biological process unknown;molecular function unknown
Olfr874	1.25257	0.0449292	receptor activity;olfactory receptor activity;G-protein coupled receptor activity;integral to membrane;G-protein coupled receptor protein signaling pathway
Polr2e	1.25136	0.0308577	/
Dio3	1.24896	0.0197794	hormone biosynthesis;membrane;thyroxine 5'-deiodinase activity;oxidoreductase activity;selenium binding;integral to membrane;positive regulation of body size
BC023121_1655;S=BC023121	1.24866	0.0248423	cytoplasm;caspase activity;induction of apoptosis;apoptosis;negative regulation of caspase activity;protein binding;negative regulation of apoptosis;proteolysis
Pde9a	1.24677	0.0309103	3',5'-cyclic-nucleotide phosphodiesterase activity;3',5'-cyclic-GMP phosphodiesterase activity;signal transduction;manganese ion binding;hydrolase activity;metal ion binding
1110030I22Rik	1.24514	0.0429269	membrane;ubiquitin-protein ligase activity;protein modification;endoplasmic reticulum;ubiquitin conjugating enzyme activity;ligase activity
Commd4	1.24466	0.0279777	cellular component unknown;biological process unknown;molecular function unknown
Rpl13a	1.24435	0.0474886	structural constituent of ribosome;intracellular;protein biosynthesis;ribosome;large ribosomal subunit;ribonucleoprotein complex
Nt5c2l1	1.24151	0.0454511	/
2810055G22Rik	1.23808	0.0434548	apoptosis;ubiquitin cycle;ligase activity;protein binding;zinc ion binding;metal ion binding
AJ250691_513;S=AJ250691	1.23731	0.0255416	/
BC023829	1.23683	0.0432332	/
Prdm10	1.23679	0.0334912	/
NM_026887_1753;S=NM_026887	1.23638	0.0483431	/
Pde10a	1.23575	0.0207963	3,5-cyclic-nucleotide phosphodiesterase activity
E030019O05	1.23282	0.0367252	/
Exosc4	1.2328	0.0483367	exosome (RNase complex)
AK017989_1458;S=AK017989	1.23058	0.0100916	/
Aqp11	1.23012	0.0395022	membrane;peptidase activity;transport;transporter activity;integral to membrane
Chrdl1	1.22905	0.0431727	development
Cd300a	1.22902	0.0458462	receptor activity
2010203O07Rik	1.22892	0.0343004	/
1500032L24Rik	1.22663	0.0495105	/
9530022J15Rik	1.22629	0.0119112	/
Akap9	1.22598	0.017645	cytoplasm;protein binding;pericentriolar material;kinase activity
4930563M21Rik	1.22459	0.0343524	/
Cdh24	1.22366	0.0405506	cell-cell adhesion;calcium ion binding;intercellular junction
Stard10	1.22121	0.00546348	/
Nanos2	1.22075	0.0356884	regulation of translation;cellular component unknown;cell differentiation;development;RNA binding;spermatogenesis;zinc ion binding;regulation of protein biosynthesis;metal ion binding
D7Bwg0611e	1.21861	0.00134411	/
Sfrs1	1.21811	0.0416737	nucleotide binding;mRNA splice site selection;RNA binding;nucleus
1500015A07Rik	1.21726	0.0462427	/
4933406L23Rik	1.21555	0.0245749	/
mKIAA1740	1.2147	0.0255671	/
AB041550	1.21236	0.0299757	/
AF016710_766;S=AF016710	1.21081	0.0263161	/
Col11a2	1.20993	0.0229168	cytoplasm;collagen;phosphate transport;cell adhesion;extracellular matrix structural constituent conferring tensile strength;structural molecule activity;extracellular matrix structural constituent;extracellular matrix (sensu Metazoa)
Kcnj6	1.20912	0.0478141	membrane;G-protein activated inward rectifier potassium channel activity;integral to plasma membrane;potassium ion transport;ion channel activity;transport;potassium ion binding;potassium channel activity;voltage-gated ion channel activity;inward rectifier potassium channel activity;ion transport
Falz	1.20904	0.0114551	/
Tgfb2	1.20786	0.0150412	growth factor activity;blood vessel development;heart development;extracellular matrix organization and biogenesis;neuron fate commitment;cell growth;regulation of progression through cell cycle;skeletal development;hair follicle development;transforming growth factor beta receptor binding;protein binding;axon guidance;blood vessel remodeling;cell proliferation;growth;regulation of apoptosis
Tm4sf11	1.20756	0.0344401	membrane;ion channel activity;transport;ion transport
2700060E02Rik	1.20195	0.0472342	nucleus
Pla2g12a	1.19821	0.0325117	intracellular;phospholipase A2 activity;extracellular region;calcium ion binding;endoplasmic reticulum;hydrolase activity;lipid catabolism;metal ion binding;Golgi apparatus
Armc7	1.19646	0.0344041	cellular component unknown;biological process unknown;molecular function unknown
Creb3	1.19594	0.0176524	endoplasmic reticulum;transcription;DNA binding;sensory perception;regulation of transcription, DNA-dependent;integral to membrane;chemotaxis;nucleus
9430016A21Rik	1.19427	0.0261524	/
Il17f	1.19365	0.017425	/
Ilk	1.18951	0.0196711	protein kinase activity;focal adhesion;establishment and/or maintenance of epithelial cell polarity;ATP binding;nucleotide binding;integrin-mediated signaling pathway;protein serine/threonine kinase activity;ureteric bud branching;protein binding;kinase activity;protein amino acid phosphorylation;transferase activity;positive regulation of cell proliferation
Nup210	1.18927	0.0385942	outer membrane;porin activity;nuclear pore;nuclear envelope
Bpil3	1.18839	0.0497035	lipid binding
Ptpn23	1.18711	0.0376166	/
Ptprg	1.18407	0.040767	carbonate dehydratase activity;plasma membrane;receptor activity;protein tyrosine phosphatase activity;hydrolase activity;phosphoprotein phosphatase activity;one-carbon compound metabolism;transmembrane receptor protein tyrosine phosphatase signaling pathway;protein amino acid dephosphorylation;zinc ion binding
Sirt6	1.18291	0.0344761	zinc ion binding;NAD(P)+protein-arginine ADP-ribosyltransferase activity;metal ion binding;transferase activity, transferring glycosyl groups;transferase activity
Rnf167	1.18187	0.00873395	ubiquitin cycle;zinc ion binding;metal ion binding
Kras	1.17906	0.0422961	membrane;intracellular;GTPase activity;small GTPase mediated signal transduction;nucleotide binding;regulation of progression through cell cycle;Ras protein signal transduction;GTP binding;striated muscle cell differentiation;membrane fraction
U2af1l4	1.17753	0.00692187	spliceosome complex;zinc ion binding;metal ion binding;cell cycle
Olfr890	1.17622	0.0230805	membrane;signal transducer activity;signal transduction;sensory perception of smell;receptor activity;olfactory receptor activity;response to stimulus;G-protein coupled receptor activity;integral to membrane;G-protein coupled receptor protein signaling pathway
Rod1	1.17584	0.0131248	/
4933438B17Rik	1.16432	0.0319356	/
5330421F21Rik	1.16314	0.0307407	/
Abl1	1.16262	0.0347994	cytoplasm;protein kinase activity;ATP binding;nucleotide binding;peptidyl-tyrosine phosphorylation;regulation of progression through cell cycle;protein-tyrosine kinase activity;protein binding;intracellular signaling cascade;kinase activity;protein amino acid phosphorylation;transferase activity;nucleus
F730047E07Rik	1.16233	0.0482452	/
D230012E17Rik	1.15701	0.0324251	/
2610528K11Rik	1.15145	0.00221746	/
Tcf15	1.14921	0.0246224	DNA binding;regulation of transcription, DNA-dependent;transcription regulator activity;transcription factor complex;transcription factor activity;nucleus;transcription;development;regulation of transcription
Ppp1r13b	1.14824	0.0471804	apoptosis;nucleus
Arih2	1.14283	0.0100822	ubiquitin ligase complex;ubiquitin-dependent protein catabolism;ubiquitin cycle;ubiquitin-protein ligase activity;protein ubiquitination;zinc ion binding;nucleus;metal ion binding
Pcdhb5	1.13672	0.0354852	membrane;cell adhesion;homophilic cell adhesion;calcium ion binding;protein binding;integral to membrane
Zc3h3	1.13367	0.0434508	cellular component unknown;nucleic acid binding;biological process unknown;zinc ion binding;metal ion binding
A930013K19	1.129	0.0337536	/
Adcy4	1.12551	0.0420932	dendrite;adenylate cyclase activity;intracellular;magnesium ion binding;plasma membrane;G-protein signaling, coupled to cAMP nucleotide second messenger;cAMP biosynthesis;phosphorus-oxygen lyase activity;cyclic nucleotide biosynthesis;lyase activity;adenylate cyclase activation;metal ion binding
Cxxc1	1.12242	0.0467288	protein binding;transcription;DNA binding;regulation of transcription, DNA-dependent;zinc ion binding;nucleus;nuclear matrix;metal ion binding
4.93E+25	1.12166	0.0259467	/
9530039J15Rik	1.11926	0.0298027	ARF GTPase activator activity;actin filament-based process;ruffle
Arpc4	1.11354	0.0327301	actin filament polymerization;Arp2/3 protein complex;cytoskeleton;molecular function unknown
Tigd3	1.10438	0.0492446	chromosome;nucleus;chromosome, pericentric region
Asb10	1.10137	0.0307559	DNA binding;regulation of transcription, DNA-dependent;intracellular signaling cascade;transcription factor activity
1810014P07Rik	1.09077	0.0264822	/
Cplx1	0.921453	0.038248	transport;syntaxin binding
Tcf12	0.898617	0.0203978	DNA binding;regulation of transcription, DNA-dependent;transcription regulator activity;regulation of transcription from RNA polymerase II promoter;protein binding;transcription factor complex;nucleus;transcriptional activator activity;transcription;development;regulation of transcription
Rhoa	0.895484	0.00830604	membrane;actin cytoskeleton organization and biogenesis;intracellular;GTPase activity;cell-matrix adhesion;Rho protein signal transduction;cell adhesion;striated muscle development;small GTPase mediated signal transduction;nucleotide binding;integrin-mediated signaling pathway;plasma membrane;stress fiber formation;protein binding;cytoskeleton;cell differentiation;negative regulation of neuron ap…
Tgfb1i4	0.893041	0.00618216	transcription
Timm23	0.892882	0.0346159	membrane;outer membrane;protein transport;protein targeting;mitochondrial inner membrane;protein transporter activity;mitochondrion;transport;mitochondrial intermembrane space;protein translocase activity;protein binding;mitochondrial inner membrane presequence translocase complex;organelle inner membrane;intracellular protein transport
Gspt1	0.891675	0.0338163	nucleotide binding
2410007B07Rik	0.889443	0.014398	/
Mtr	0.886491	0.0372764	/
Nsg1	0.883009	0.0378322	membrane;dopamine receptor binding;dopamine receptor signaling pathway;Golgi stack
Nol5a	0.882096	0.0312516	ribosome biogenesis;nucleus
2700078K13Rik	0.881167	0.0243123	/
Syt11	0.878644	0.038879	membrane;integral to plasma membrane;synaptic vesicle;transport;calcium ion binding;transporter activity;synapse;metal ion binding
5430407P10Rik	0.876369	0.032604	/
Srpk2	0.874818	0.0433313	ATP binding;nucleotide binding;mRNA processing;protein serine/threonine kinase activity;nuclear mRNA splicing, via spliceosome;cell differentiation;kinase activity;transferase activity;nucleus
2010203A17Rik	0.874236	0.0367489	/
Noc4	0.869913	0.0417387	mitochondrion
Rps7	0.868835	0.0156535	structural constituent of ribosome;ribonucleoprotein complex;cytosolic ribosome (sensu Eukaryota);ribosome biogenesis
Acly	0.866574	0.0299063	lipid biosynthesis;acetyl-CoA biosynthesis;metabolism;intracellular;catalytic activity;magnesium ion binding;ATP binding;nucleotide binding;ATP citrate synthase activity;transferase activity;lyase activity;metal ion binding
2004-09-01	0.86475	0.0484031	spermatid development;sperm capacitation;nucleotide binding;cell division;GTP binding;flagellum (sensu Eukaryota);sperm mitochondrion organization and biogenesis;cell cycle
Dctn1	0.864257	0.0105668	motor activity;microtubule;protein binding;cytoskeleton;dynein complex
Dtx1	0.858139	0.0177495	ubiquitin ligase complex;Notch signaling pathway;ubiquitin-protein ligase activity;protein binding;protein ubiquitination;zinc ion binding;nucleus;metal ion binding
Za20d2	0.858112	0.0422627	DNA binding;zinc ion binding;nucleic acid binding;metal ion binding
Sui1-rs1	0.855118	0.0321882	translation initiation factor activity;translational initiation;protein biosynthesis
Hspd1	0.854133	0.0497429	response to heat;mitochondrial inner membrane;nucleotide binding;mitochondrion;unfolded protein binding;cellular protein metabolism;protein binding;response to unfolded protein
1700015P03Rik	0.852258	0.0425495	/
Peli1	0.851705	0.0414674	/
AK017858_1796;S=AK017858	0.850677	0.00633961	/
2900001A12Rik	0.850438	0.0445982	cellular component unknown;biological process unknown;molecular function unknown
Tspan9	0.850119	0.0319274	membrane
Sfrs5	0.848278	0.0182719	spliceosome complex;nucleotide binding;mRNA processing;nucleic acid binding;mRNA splice site selection;nuclear mRNA splicing, via spliceosome;transcription;RNA binding;regulation of transcription, DNA-dependent;nucleus
Krt1-13	0.848271	0.0256	intermediate filament;structural molecule activity;protein binding;cytoskeleton organization and biogenesis;structural constituent of cytoskeleton
H2afy	0.842851	0.0205566	/
Serpini1	0.84219	0.0146733	serine-type endopeptidase inhibitor activity;endopeptidase inhibitor activity
Cklfsf3	0.841126	0.0493826	membrane;sensory perception;chemotaxis;extracellular space;cytokine activity
MUC2	0.8401	0.0428645	/
Olfr1143	0.837449	0.0414018	receptor activity;olfactory receptor activity;G-protein coupled receptor activity;integral to membrane;G-protein coupled receptor protein signaling pathway
Tegt	0.836514	0.0198518	membrane;apoptosis;negative regulation of apoptosis
1700012F10Rik	0.836355	0.0310195	/
Xlkd1	0.835689	0.0160977	glycosaminoglycan catabolism;plasma membrane;receptor activity;transmembrane receptor activity;hyaluronic acid binding
Ranbp1	0.83507	0.0107869	cytoplasm;positive regulation of mitotic centrosome separation;GTPase activator activity;intracellular transport;spindle organization and biogenesis;centrosome
Ttl	0.83504	0.0318033	magnesium ion binding;potassium ion binding
Eomyhc	0.834711	0.0308286	/
Arf1	0.833555	0.0101715	protein transport;intracellular;rRNA processing;small GTPase mediated signal transduction;nucleotide binding;transport;ribosome biogenesis;GTP binding;vesicle-mediated transport;endomembrane system;cytosol;sarcomere;Golgi apparatus;ER to Golgi vesicle-mediated transport
Ccr8	0.832845	0.0305493	rhodopsin-like receptor activity;membrane;signal transducer activity;signal transduction;chemotaxis;receptor activity;defense response;protein binding;G-protein coupled receptor activity;G-protein coupled receptor protein signaling pathway;C-C chemokine receptor activity
Dctn4	0.832676	0.0279795	cytoplasmic dynein complex;protein binding;cytoskeleton
Spop	0.832366	0.0215684	ubiquitin cycle;nucleus
BC028663	0.830009	0.0143525	/
Yy1	0.829058	0.0353938	transcription factor activity;transcription;DNA binding;regulation of transcription, DNA-dependent;transcription factor complex;zinc ion binding;nucleus;nucleic acid binding;metal ion binding
A930025A13Rik	0.828998	0.0169784	/
Zfp62	0.827965	0.0204056	nucleic acid binding;transcription;regulation of transcription, DNA-dependent;zinc ion binding;nucleus;metal ion binding
5730446C15Rik	0.827485	0.0476556	peptidase activity;lipid metabolism;fatty acid metabolism
Rbm14	0.827194	0.010459	nucleotide binding;nucleic acid binding;transcription;RNA binding;regulation of transcription, DNA-dependent;nucleus
Lrp2	0.826829	0.0214709	/
Dnm1l	0.826752	0.00897701	membrane;nucleotide binding;hydrolase activity
Eif5b	0.826456	0.00901813	translation initiation factor activity;nucleotide binding
Pax6	0.825727	0.0249931	anterior/posterior pattern formation;DNA binding;regulation of transcription, DNA-dependent;brain development;regulation of cell migration;transcription factor complex;sequence-specific DNA binding;eye development (sensu Mammalia);axon guidance;transcription factor activity;negative regulation of cell proliferation;cell fate determination;cell fate commitment;dorsal/ventral pattern formation;nucl…
mKIAA0953	0.824168	0.0497785	/
1700022A21Rik	0.824111	0.00629179	/
Pfn2	0.82403	0.00351254	actin binding;protein binding;cytoskeleton;cytoskeleton organization and biogenesis;actin cytoskeleton
P2rx4	0.81976	0.0457056	integral to plasma membrane;ion channel activity;transport;receptor activity;ATP-gated cation channel activity;ion transport
Magoh	0.818895	0.0365444	transport;mRNA processing;nuclear mRNA splicing, via spliceosome;mRNA export from nucleus;RNA binding
Btrc	0.818845	0.0218876	ubiquitin cycle;ligase activity
Lbx1	0.817999	0.044655	DNA binding;regulation of transcription, DNA-dependent;protein binding;transcription factor complex;sequence-specific DNA binding;transcription factor activity;nucleus;transcription;regulation of transcription
Ndufs8	0.817546	0.0490246	iron ion binding;mitochondrion;oxidoreductase activity;4 iron, 4 sulfur cluster binding;iron-sulfur cluster binding;metal ion binding
Gad2	0.817523	0.0462282	membrane;carboxy-lyase activity;axon;neurotransmitter biosynthesis;lyase activity;synapse;glutamate decarboxylase activity;carboxylic acid metabolism;synaptic transmission
Prnp	0.817149	0.00572964	membrane;response to oxidative stress;copper ion homeostasis;plasma membrane;endoplasmic reticulum;copper ion binding;nucleobase, nucleoside, nucleotide and nucleic acid metabolism;lipid raft;Golgi apparatus
Gtf3c4	0.816647	0.0339501	DNA binding;transcription;transferase activity;nucleus;histone acetyltransferase activity;acyltransferase activity
Oxct1	0.816582	0.0325754	mitochondrion
Gfi1	0.816162	0.00208461	DNA binding;regulation of transcription, DNA-dependent;negative regulation of cell fate specification;inner ear morphogenesis;zinc ion binding;cell fate commitment;nucleus;positive regulation of cell fate specification;nucleic acid binding;metal ion binding;auditory receptor cell differentiation;transcription;mechanosensory behavior
Klhdc2	0.816078	0.00318363	protein binding
Grcc10	0.815874	0.0434978	/
Lsp1	0.814838	0.0210708	signal transducer activity;signal transduction;apoptosis;chemotaxis;calmodulin binding;actin binding;defense response;muscle contraction;cytoskeleton organization and biogenesis;myosin binding
Pparbp	0.814757	0.0267745	DNA binding;regulation of transcription, DNA-dependent;DNA replication;brain development;embryonic placenta development;embryonic hemopoiesis;protein binding;chromatin binding;eye development (sensu Mammalia);mediator complex;liver development;heart development;embryonic hindlimb morphogenesis;embryonic heart tube development;embryonic development (sensu Mammalia);transcription from RNA polymeras…
AK007825_963;S=AK007825	0.814709	0.0321074	/
Smyd2	0.813756	0.0150661	cellular component unknown;biological process unknown;metal ion binding
Brd3	0.811711	0.0329983	/
2007-09-01	0.810464	0.0171057	synaptosome;nucleotide binding;cell division;protein binding;GTP binding;cell cycle
Pscd2	0.81031	0.00915641	cytoplasm;intracellular;plasma membrane;ARF guanyl-nucleotide exchange factor activity;protein binding;regulation of cell adhesion
2900002M20Rik	0.81031	0.0490494	/
Creb1	0.808714	0.0309961	DNA binding;regulation of transcription, DNA-dependent;protein dimerization activity;protein binding;transcription factor complex;sequence-specific DNA binding;transcription factor activity;nucleus;regulation of cell size;axonogenesis;transcription
Rhog	0.807449	0.0483252	positive regulation of transcription;actin cytoskeleton organization and biogenesis;GTPase activity;Rho protein signal transduction;cellular component unknown;small GTPase mediated signal transduction;nucleotide binding;Rac protein signal transduction;GTP binding
Vkorc1	0.807381	0.0227668	membrane;vitamin-K-epoxide reductase (warfarin-sensitive) activity;vitamin K biosynthesis;vitamin K metabolism;oxidoreductase activity;endoplasmic reticulum;positive regulation of coagulation;integral to membrane
Rps27a	0.806805	0.0261908	structural constituent of ribosome;protein modification;ribonucleoprotein complex;zinc ion binding;nucleus;metal ion binding
Ptprs	0.806526	0.00515729	plasma membrane;receptor activity;protein tyrosine phosphatase activity;hydrolase activity;transmembrane receptor protein tyrosine phosphatase signaling pathway
1810009M01Rik	0.806024	0.0444254	/
Cbx6	0.805171	0.0311485	chromatin assembly or disassembly;regulation of transcription, DNA-dependent;chromatin binding;chromatin;chromatin modification;nucleus;transcription
Inhba	0.804909	0.0238356	growth factor activity;hormone activity;extracellular region;growth
C330002I19Rik	0.803735	0.0166747	/
D10Ertd322e	0.802206	0.0277605	mitochondrion;ribonucleoprotein complex
LOC217831	0.801995	0.0338498	/
Smarcd1	0.801605	0.0457282	chromatin modification;nucleus
Btf3	0.801424	0.0260697	transcription factor activity;transcription;regulation of transcription, DNA-dependent;transcription factor complex;nucleus
Lek1	0.801029	0.027163	/
Leprot	0.799348	0.0393306	receptor activity;integral to membrane
Sod2	0.79904	0.026323	superoxide metabolism;mitochondrial inner membrane;mitochondrion;oxidoreductase activity;manganese ion binding;manganese superoxide dismutase activity;superoxide dismutase activity;metal ion binding
1810073N04Rik	0.798568	0.014706	/
Npm2	0.796509	0.0470269	nucleus;chromatin remodeling;nucleic acid binding
1110001C20Rik	0.796114	0.0190164	/
Ctcf	0.79541	0.0219351	DNA binding;negative regulation of progression through cell cycle;regulation of transcription, DNA-dependent;imprinting;zinc ion binding;nucleus;dosage compensation, by inactivation of X chromosome;DNA methylation;nucleic acid binding;metal ion binding;transcription;cell cycle
Zfp385	0.795178	0.0454818	biological process unknown
F830010I22Rik	0.795116	0.0389412	/
Itm2c	0.794219	0.0446749	membrane;ATP binding;biological process unknown;membrane fraction
Blvra	0.794047	0.0232446	electron transport;metabolism;soluble fraction;nucleotide binding;oxidoreductase activity;biliverdin reductase activity;heme catabolism;zinc ion binding;metal ion binding
AI851464	0.793888	0.0464434	/
H3f3b	0.79292	0.0346796	DNA binding;chromosome organization and biogenesis (sensu Eukaryota);nucleosome;nucleus;nucleosome assembly;chromosome
Ankrd11	0.792768	0.0241306	/
Rad50	0.791682	0.0420434	chromosome, telomeric region;hydrolase activity;nucleotide binding;zinc ion binding;response to DNA damage stimulus;ATPase activity;nucleus;DNA repair;chromosome organization and biogenesis;chromosome;nuclease activity;metal ion binding;meiosis;Mre11 complex;cell cycle;telomere maintenance
Gng10	0.791222	0.0454428	membrane;heterotrimeric G-protein complex;G-protein coupled receptor protein signaling pathway;small GTPase regulator activity
Bcl7c	0.790612	0.0459107	cellular component unknown;biological process unknown;molecular function unknown
Myadm	0.79024	0.0306523	membrane
Thoc4	0.789673	0.00144639	protein folding;spliceosome complex;nucleotide binding;transport;mRNA processing;unfolded protein binding;single-stranded DNA binding;nuclear mRNA splicing, via spliceosome;mRNA export from nucleus;RNA binding;nucleus
Ppp2r2c	0.789662	0.0149855	hydrolase activity;phosphoprotein phosphatase activity
1700021N20Rik	0.789281	0.0352031	/
Dicer1	0.788028	0.00111199	ATP-dependent helicase activity;RNA interference, production of siRNA;RNA processing;ATP binding;nucleotide binding;ribonuclease III activity;nucleic acid binding;nuclease activity;hydrolase activity;embryonic hindlimb morphogenesis;stem cell maintenance;endonuclease activity;RNA binding;helicase activity;miRNA-mediated gene silencing, production of miRNAs;embryonic limb morphogenesis
Npy1r	0.787984	0.00888076	rhodopsin-like receptor activity;membrane;pancreatic polypeptide receptor activity;neuropeptide Y receptor activity;signal transducer activity;glucose metabolism;signal transduction;regulation of body size;peptide YY receptor activity;receptor activity;blood pressure regulation;sensory perception of pain;neuropeptide signaling pathway;feeding behavior;G-protein coupled receptor activity;G-protein…
1700003E16Rik	0.7879	0.0467007	/
Nkx2-9	0.787087	0.0381741	DNA binding;regulation of transcription, DNA-dependent;transcription factor complex;transcription factor activity;nucleus;development;regulation of transcription
Rbm8a	0.784939	0.00274703	cytoplasm;mRNA binding;mRNA catabolism, nonsense-mediated decay;RNA processing;nucleotide binding;transport;mRNA processing;nucleic acid binding;nuclear mRNA splicing, via spliceosome;mRNA export from nucleus;RNA binding;nucleus
Tfip11	0.784582	0.0105325	cytoplasm;intracellular;ossification;nucleic acid binding;nucleus;extracellular matrix (sensu Metazoa)
Bex2	0.783602	0.00564403	cytoplasm;nervous system development;protein binding;cell differentiation;development;nucleus
C1qtnf4	0.783565	0.0360907	cellular component unknown;biological process unknown;molecular function unknown
Usmg5	0.783225	0.00865163	membrane;mitochondrial inner membrane;integral to membrane
Capza2	0.78229	0.0107347	actin cytoskeleton organization and biogenesis;F-actin capping protein complex;barbed-end actin filament capping;actin binding
Dnmt3b	0.780615	0.0109701	imprinting;methyltransferase activity;protein binding;heterochromatin;transferase activity;DNA binding;zinc ion binding;nuclear heterochromatin;nucleus;DNA methylation;metal ion binding;DNA (cytosine-5-)-methyltransferase activity
Rttn	0.780359	0.0285747	determination of left/right symmetry;integral to membrane;molecular function unknown
Dnajb5	0.77932	0.0225488	protein folding;unfolded protein binding;heat shock protein binding
Hmgcr	0.776471	6.76281e-05	membrane;biosynthesis;lipid biosynthesis;microsome;embryonic development;endoplasmic reticulum membrane;lipid metabolism;oxidoreductase activity;hydroxymethylglutaryl-CoA reductase (NADPH) activity;endoplasmic reticulum;sterol biosynthesis;cholesterol biosynthesis;integral to membrane;steroid biosynthesis
Adcy7	0.775985	0.0497422	membrane;adenylate cyclase activity;magnesium ion binding;plasma membrane;cAMP biosynthesis;phosphorus-oxygen lyase activity;intracellular signaling cascade;cyclic nucleotide biosynthesis;lyase activity;adenylate cyclase activation;metal ion binding
H1f0	0.775902	0.0193544	chromosome;DNA binding;nucleus
1200015M12Rik	0.774528	0.026581	/
4930583I09Rik	0.773819	0.0265147	/
B830004H01Rik	0.773709	0.0387471	/
1110020A09Rik	0.77347	0.0365604	/
Npc1	0.77304	0.0156506	membrane;cholesterol transport;hedgehog receptor activity;lysosome;endocytosis;integral to membrane
Igh-6	0.772417	0.0300462	/
2610019A05Rik	0.7714	0.0317957	ATP binding;nucleotide binding;kinase activity;transferase activity
4930534B04Rik	0.771086	0.0171044	/
3010025E17Rik	0.770762	0.0336117	/
Rdx	0.769971	0.0228315	membrane;cytoplasm;cytoskeletal protein binding;binding;apical protein localization;barbed-end actin filament capping;microvillus;actin binding;structural molecule activity;protein binding;cytoskeleton;microvillus biogenesis
Dock7	0.769255	0.0376457	/
Cand1	0.767766	0.0345074	/
C130022K22Rik	0.767172	0.0127504	/
9330182L06Rik	0.766712	0.040871	receptor activity
Odz3	0.766008	0.00755254	integral to plasma membrane
Vps35	0.765135	0.0199683	protein transport;transport;vacuolar protein processing or maturation;secretory pathway;integral to membrane
mKIAA1219	0.764471	0.0271344	/
Ranbp10	0.763345	0.0330321	/
2700008N14Rik	0.763062	0.0429009	/
4921505C17Rik	0.762528	0.0190091	/
Ttc10	0.7625	0.00578728	smoothened signaling pathway;dorsal/ventral pattern formation;binding;embryonic morphogenesis;organ morphogenesis;determination of left/right symmetry;positive regulation of proteolysis;basal body;regulation of odontogenesis (sensu Vertebrata);axoneme;anterior/posterior pattern formation;embryonic digit morphogenesis
Prei3	0.762323	0.00742878	membrane;transport;receptor activity;zinc ion binding;metal ion binding
1700028N14Rik	0.762235	0.0462918	/
Foxk2	0.761918	0.0133164	/
4933431N12Rik	0.761821	0.0315173	/
Prh1	0.761639	0.00864415	/
Rpusd3	0.76084	0.0337569	/
Dnclic1	0.760278	0.0241179	/
Accn3	0.759096	0.0397106	membrane;response to acid;sodium ion binding;integral to plasma membrane;sodium channel activity;response to heat;detection of chemical stimulus during sensory perception of pain;ion channel activity;detection of temperature stimulus during sensory perception of pain;sodium ion transport;transport;detection of temperature stimulus during sensory perception;detection of mechanical stimulus during …
Kcnj12	0.758851	0.0186341	membrane;integral to plasma membrane;potassium ion transport;ion channel activity;transport;potassium ion binding;potassium channel activity;voltage-gated ion channel activity;inward rectifier potassium channel activity;ion transport
Cept1	0.75868	0.0476721	endoplasmic reticulum membrane;transferase activity
Atp6v1b2	0.758488	0.0271654	cytoplasm;energy coupled proton transport, against electrochemical gradient;hydrogen-transporting ATP synthase activity, rotational mechanism;hydrogen-transporting ATPase activity, rotational mechanism;transport;ATP synthesis coupled proton transport;ion transport;metal ion binding
Reps2	0.757116	0.0153795	calcium ion binding
1700027A23Rik	0.756775	0.0477072	/
E130115E03Rik	0.756599	0.00185183	/
Abi2	0.756457	0.0305041	dendrite;cell-cell adherens junction;cell migration;dendrite development;protein binding;eye development (sensu Mammalia);cytoskeleton;learning and/or memory;nucleus
Slc25a28	0.756144	0.0428945	mitochondrion;transport;integral to membrane
2002-03-01	0.755884	0.0300698	cysteinyl-tRNA aminoacylation;tRNA aminoacylation for protein translation;protein biosynthesis;aminoacyl-tRNA ligase activity;nucleotide binding;mitochondrion;cysteine-tRNA ligase activity;ligase activity
Zfp687	0.755132	0.0402448	zinc ion binding;nucleus;metal ion binding
Neto2	0.754937	0.0150751	/
Hmgb2l1	0.754358	0.0182405	/
Rbm18	0.754119	0.0443355	/
Eif3s5	0.753392	0.00752928	translation initiation factor activity;protein biosynthesis
Grm7	0.753334	0.0458008	signal transducer activity;signal transduction;sensory perception;group III metabotropic glutamate receptor activity;calcium channel regulator activity;sensory perception of smell;conditioned taste aversion;receptor activity;behavioral fear response;transmission of nerve impulse;G-protein coupled receptor activity;integral to membrane
5730448P06Rik	0.752837	0.0240918	/
Sesn3	0.752665	0.036401	cell cycle arrest;nucleus
Rab40c	0.752369	0.0342588	protein transport;small GTPase mediated signal transduction;nucleotide binding;intracellular signaling cascade;GTP binding
1810015M01Rik	0.751974	0.032185	/
Mylc2b	0.751313	0.014224	apical part of cell;calcium ion binding;cytoskeleton;cytoskeleton organization and biogenesis
Npr2	0.751162	0.0348091	membrane;protein kinase activity;identical protein binding;ATP binding;plasma membrane;receptor activity;phosphorus-oxygen lyase activity;protein serine/threonine kinase activity;protein-tyrosine kinase activity;intracellular signaling cascade;guanylate cyclase activity;protein amino acid phosphorylation;cyclic nucleotide biosynthesis;cGMP biosynthesis;lyase activity;integral to membrane;peptide …
Hars	0.750948	0.00139062	cytoplasm;tRNA aminoacylation for protein translation;protein biosynthesis;aminoacyl-tRNA ligase activity;ATP binding;nucleotide binding;histidyl-tRNA aminoacylation;ligase activity;histidine-tRNA ligase activity
Tmem38b	0.749957	0.0149352	integral to membrane
Timeless	0.748421	0.0453589	protein binding;branching morphogenesis of a tube;nuclear mRNA splicing, via spliceosome;transcription;development;lung development;regulation of transcription, DNA-dependent;spliceosome complex;mRNA processing;nucleus;rhythmic process;protein homodimerization activity;cell cycle
Rpo1-3	0.748131	0.00954346	protein dimerization activity;protein binding;DNA-directed RNA polymerase I complex;DNA-directed RNA polymerase activity;transcription;transferase activity;DNA binding;nucleus;nucleotidyltransferase activity
2310006M14Rik	0.747806	0.0310061	/
Id2	0.747481	0.0023702	cytoplasm;heart development;transcription regulator activity;lymph node development;protein binding;development;regulation of transcription;nucleus
2310016M24Rik	0.746864	0.0188819	/
Abhd3	0.746813	0.0216466	biological process unknown;hydrolase activity
Akt3	0.746612	0.0182004	protein kinase activity;ATP binding;nucleotide binding;protein serine/threonine kinase activity;kinase activity;protein amino acid phosphorylation;transferase activity
Spred1	0.745686	0.0452898	membrane;inactivation of MAPK activity;protein binding;stem cell factor receptor binding;development;regulation of signal transduction
Trp73	0.745506	0.0369072	protein binding;nucleus;apoptosis;forebrain development;regulation of apoptosis
2610100B16Rik	0.744826	0.0445335	/
Spg21	0.744822	0.0309386	/
mKIAA1211	0.744758	0.0365158	/
LOC433496	0.744295	0.0336126	/
Agpat4	0.743727	0.0383292	membrane;phospholipid biosynthesis;metabolism;acyltransferase activity
Pycrl	0.743629	0.00946643	identical protein binding;cytidine deamination;protein binding;cytidine deaminase activity
0610008C08Rik	0.743304	0.0312988	/
Nat5	0.743301	0.0345034	N-acetyltransferase activity;transferase activity;acyltransferase activity
Dock1	0.741767	0.018217	membrane;guanyl-nucleotide exchange factor activity;phagocytosis;apoptosis;cell migration;protein binding;cytoskeleton
4930535G08Rik	0.740607	0.0141329	/
Il6ra	0.739861	0.0235712	membrane;hematopoietin/interferon-class (D200-domain) cytokine receptor activity;cell surface receptor linked signal transduction;integral to plasma membrane;interleukin receptor activity;receptor activity
2810030C21Rik	0.739622	0.0106758	/
Tex27	0.739465	0.02284	/
4932418E24Rik	0.7387	0.00527434	/
Col12a1	0.738585	0.0499238	cytoplasm;collagen;phosphate transport;cell adhesion;extracellular matrix structural constituent conferring tensile strength;structural molecule activity;protein binding;extracellular matrix (sensu Metazoa)
BC048600_508;S=BC048600	0.738027	0.036978	/
1810022O10Rik	0.736408	0.0164627	/
Aqr	0.735181	0.0337594	oxygen transport;cellular component unknown;oxygen transporter activity
Ube2d3	0.734568	0.0326886	protein modification;ligase activity;ubiquitin-like activating enzyme activity;proteasomal ubiquitin-dependent protein catabolism
Nkd1	0.734107	0.0325837	/
Ttf1	0.733604	0.0300689	DNA binding;nucleus;transcription initiation from RNA polymerase I promoter;chromatin remodeling;protein binding;RNA polymerase I transcription termination factor activity;chromatin binding
Exosc10	0.733571	0.0388723	mRNA catabolism, nonsense-mediated decay;intracellular;rRNA processing;3'-5' exonuclease activity;nucleolus;nucleic acid binding;nuclease activity;exonuclease activity;hydrolase activity;RNA binding;nucleus
D11Ertd707e	0.732452	0.00784294	/
1700008A04Rik	0.732267	0.0422697	/
1700121C08Rik	0.732019	0.020622	/
2410127E16Rik	0.731723	0.0301166	/
Psmb6	0.730161	0.00310833	peptidase activity;ubiquitin-dependent protein catabolism;endopeptidase activity;protein complex;hydrolase activity;cytosol;threonine endopeptidase activity;proteasome core complex (sensu Eukaryota)
Olfr824	0.729699	0.00477288	sensory perception of smell;receptor activity;olfactory receptor activity;G-protein coupled receptor activity;integral to membrane;G-protein coupled receptor protein signaling pathway
Prdm2	0.729368	0.0433701	/
4930404J24Rik	0.729163	0.0293969	electron transport;mitochondrial inner membrane;oxidoreductase activity, acting on NADH or NADPH
A730003J17	0.72892	0.000322333	/
D11Ertd99e	0.728223	0.0206042	mitochondrion
Mcf2l	0.727512	0.00512617	membrane;guanyl-nucleotide exchange factor activity;lamellipodium;Rho protein signal transduction;Rho guanyl-nucleotide exchange factor activity;intracellular signaling cascade;phosphatidylinositol binding
Stk23	0.726609	0.0380543	protein kinase activity;striated muscle development;ATP binding;nucleotide binding;protein serine/threonine kinase activity;kinase activity;protein amino acid phosphorylation;transferase activity
Olfr434	0.726599	0.0430796	receptor activity;olfactory receptor activity;G-protein coupled receptor activity;integral to membrane;G-protein coupled receptor protein signaling pathway
BC029810_2510;S=BC029810	0.72597	0.0102427	membrane;3',5'-cyclic-nucleotide phosphodiesterase activity;signal transduction;catalytic activity;hydrolase activity
Klra9	0.725688	0.032866	/
Amph	0.724712	0.0276273	cytoplasm;synaptic vesicle;learning;protein binding;cytoskeleton;synaptic vesicle endocytosis
Tnrc6b	0.724613	0.00603979	receptor activity;RNA binding
8030431D03Rik	0.723418	0.0323894	iron ion binding;oxidoreductase activity;methyltransferase activity;transferase activity;nucleus
1810011O16Rik	0.723169	0.0112313	nucleus
B930041G04	0.723033	0.043673	/
Leap2	0.72134	0.01941	defense response to bacteria
Pdha1	0.720701	0.0133214	glycolysis;metabolism;oxidoreductase activity, acting on the aldehyde or oxo group of donors, disulfide as acceptor;mitochondrion;oxidoreductase activity;pyruvate dehydrogenase (acetyl-transferring) activity;pyruvate dehydrogenase activity
Tubb2	0.719943	0.044041	nucleotide binding;microtubule;GTP binding;microtubule-based process;structural constituent of cytoskeleton
Rme8	0.719913	0.00837477	/
Entpd2	0.718588	0.039159	membrane;nucleoside-diphosphatase activity;magnesium ion binding;platelet activation;nucleoside-triphosphatase activity;plasma membrane;calcium ion binding;protein binding;hydrolase activity;purine ribonucleoside diphosphate catabolism;basal lamina;G-protein coupled receptor protein signaling pathway
1110031E24Rik	0.717546	0.00675861	protein binding;zinc ion binding;metal ion binding
Lass5	0.717264	0.00905179	lipid biosynthesis;DNA binding;endoplasmic reticulum;transcription factor activity;regulation of transcription;regulation of transcription, DNA-dependent;nucleus;ceramide biosynthesis
5730454C12Rik	0.715054	0.00883724	/
Cyp2d22	0.712241	0.030545	cytoplasm;monooxygenase activity;iron ion binding;oxidoreductase activity;metal ion binding
Gabarapl1	0.71188	0.0326083	cytoskeletal protein binding;receptor activity;microtubule;autophagic vacuole
Zfp37	0.711376	0.0269747	DNA binding;regulation of transcription, DNA-dependent;spermatogenesis;zinc ion binding;nucleus;cell differentiation;intracellular;nucleic acid binding;germ cell development;metal ion binding;transcription;development
C78212	0.710479	0.0361941	/
4921518K17Rik	0.710281	0.0340718	/
1700029K24Rik	0.710193	0.0172748	/
Wbp7	0.709622	0.0126244	DNA binding;regulation of transcription, DNA-dependent;nucleus;transcription
Zfp386	0.708957	0.0426682	chromatin binding;zinc ion binding;nucleus;metal ion binding
Pdia5	0.70889	0.0348285	isomerase activity
Chmp2b	0.708271	0.0425221	protein transport;transport
2610529C04Rik	0.707684	0.0242677	/
B430105A11Rik	0.707137	0.0433523	/
Dr1	0.706834	0.0259566	regulation of transcription, DNA-dependent;sequence-specific DNA binding;nucleotidyltransferase activity;intracellular;DNA-directed DNA polymerase activity;transcription;transferase activity
2010100O12Rik	0.706458	0.0164152	mitochondrion;integral to membrane
Nme7	0.706449	0.0219046	nucleotide metabolism;GTP biosynthesis;magnesium ion binding;ATP binding;nucleoside diphosphate kinase activity;nucleotide binding;UTP biosynthesis;CTP biosynthesis;kinase activity;transferase activity;metal ion binding
Lmod1	0.705911	0.046427	/
Arhgap1	0.704931	0.0102578	Rho GTPase activator activity;cellular component unknown;small GTPase mediated signal transduction;regulation of GTPase activity;Rac GTPase activator activity
AI842788	0.704216	0.0440646	/
Btn1a1	0.703388	0.021697	/
Ednrb	0.703377	0.0160172	rhodopsin-like receptor activity;membrane;signal transducer activity;signal transduction;neural crest cell migration;peripheral nervous system development;endothelin receptor activity;melanocyte differentiation;posterior midgut development;receptor activity;blood pressure regulation;regulation of pH;pigmentation during development;protein binding;endothelin-B receptor activity;G-protein coupled r…
Ccdc5	0.702834	0.0481313	mitosis;cell division;microtubule;molecular function unknown;cell cycle
Zswim1	0.702272	0.0316557	biological process unknown;zinc ion binding;nucleus;metal ion binding
Ccna2	0.702187	0.011663	cyclin-dependent protein kinase regulator activity;cytoplasm;mitosis;regulation of progression through cell cycle;cell division;protein binding;nucleus;cell cycle
2610528A17Rik	0.701578	0.0374855	/
Slc15a3	0.700829	0.0160512	transport
Mbnl1	0.700821	0.0433617	cytoplasm;nucleic acid binding;mRNA splice site selection;RNA binding;zinc ion binding;nucleus;metal ion binding
Dclre1c	0.698361	0.00796007	/
Tspan8	0.698243	0.00828702	/
Nr2c2	0.697857	0.00497914	steroid hormone receptor activity;DNA binding;ATP binding;regulation of transcription, DNA-dependent;spermatogenesis;zinc ion binding;transcription factor activity;nucleus;receptor activity;ligand-dependent nuclear receptor activity;metal ion binding;spermatocyte division;transcription;cell division
Cabin1	0.69778	0.0258198	signal transduction;protein phosphatase inhibitor activity;nucleus
Hspa4l	0.697473	0.0453635	protein folding;ATP binding;nucleotide binding;unfolded protein binding;response to unfolded protein;nucleus
Psmd3	0.696703	0.0188722	binding;protein complex;cytosol
1110007A06Rik	0.696426	0.0299006	/
Tfam	0.695612	0.0184563	DNA binding;regulation of transcription, DNA-dependent;transcription factor complex;mitochondrion;transcription factor activity;nucleus;transcription
2810423G08Rik	0.694865	0.0109014	/
Xlr4b	0.693852	0.0113083	/
Rbm15b	0.69349	0.0118945	binding;nucleotide binding;regulation of transcription;RNA binding;nucleus
2610511E22Rik	0.693331	0.0193381	/
2010313P22Rik	0.693078	0.00969164	/
Ptpn9	0.692139	0.0193176	non-membrane spanning protein tyrosine phosphatase activity;protein tyrosine phosphatase activity;prenylated protein tyrosine phosphatase activity;hydrolase activity;phosphoprotein phosphatase activity;protein amino acid dephosphorylation
2810457I06Rik	0.691543	0.016896	/
6030460B20Rik	0.691459	0.0371806	/
Rpgr	0.689883	0.0242015	visual perception;guanyl-nucleotide exchange factor activity;cytoplasm;eye photoreceptor cell development;cilium;sensory perception;protein binding;Golgi stack
Slc33a1	0.68941	0.0405256	membrane;transport;acetyl-CoA transporter activity;endoplasmic reticulum
BC024969	0.688939	0.0349222	/
Mbtps1	0.687587	0.000626433	membrane;peptidase activity;lipid metabolism;steroid metabolism;endopeptidase activity;calcium ion binding;endoplasmic reticulum;hydrolase activity;regulation of transcription factor import into nucleus;proteolysis;cholesterol metabolism;Golgi stack;serine-type endopeptidase activity;subtilase activity
1110001A23Rik	0.686251	0.0484804	/
Stat5b	0.684383	0.0444046	JAK-STAT cascade;cytoplasm;regulation of steroid metabolism;intracellular signaling cascade;signal transducer activity;transcription factor activity;positive regulation of activated T cell proliferation;negative regulation of erythrocyte differentiation;pregnancy;development of secondary male sexual characteristics;signal transduction;progesterone metabolism;positive regulation of B cell differen…
Gabra1	0.683755	0.0323719	integral to plasma membrane;GABA-A receptor activity;neurotransmitter receptor activity;receptor activity;gamma-aminobutyric acid signaling pathway;chloride transport;protein binding;postsynaptic membrane
Pthr1	0.683621	0.0161598	membrane;signal transducer activity;signal transduction;bone mineralization;receptor activity;skeletal development;G-protein coupled receptor activity;parathyroid hormone receptor activity;integral to membrane;G-protein coupled receptor protein signaling pathway
1110032D12Rik	0.683601	0.0121441	membrane;protein transport;transport;integral to membrane;ER to Golgi vesicle-mediated transport
Trim37	0.682467	0.036994	biological process unknown
Gprk5	0.681914	0.0152036	integral to plasma membrane;ATP binding;nucleotide binding;receptor activity;kinase activity;transferase activity;G-protein coupled receptor activity;G-protein coupled receptor protein signaling pathway
2310061A22Rik	0.681887	0.0447022	membrane;vesicle-mediated transport
6030470M02Rik	0.681868	0.0075726	/
Rock1	0.681154	0.00377788	protein kinase activity;signal transduction;intracellular;apoptosis;ATP binding;nucleotide binding;protein serine/threonine kinase activity;intracellular signaling cascade;cytoskeleton;kinase activity;protein amino acid phosphorylation;negative regulation of neuron apoptosis;transferase activity;zinc ion binding;diacylglycerol binding;metal ion binding
4732416F18	0.680727	0.0015825	/
mKIAA0713	0.680573	0.0476756	/
1700025A08Rik	0.680246	0.0171543	/
Dhx40	0.679928	0.0054122	ATP binding;hydrolase activity;helicase activity
Irf6	0.679515	0.0163475	DNA binding;regulation of transcription, DNA-dependent;transcription factor activity;nucleus;transcription
Slc30a7	0.678332	0.00518911	zinc ion transport;cytoplasmic membrane-bound vesicle;zinc ion binding;zinc ion transporter activity;Golgi apparatus
Tmem41b	0.677696	0.0195702	hydrolase activity
Mlycd	0.677427	0.0375025	lipid biosynthesis;malonyl-CoA decarboxylase activity
Ube2i	0.677153	0.0339337	ubiquitin-dependent protein catabolism;ubiquitin cycle;ubiquitin-protein ligase activity;protein modification;ubiquitin conjugating enzyme activity;ligase activity;protein binding
mKIAA1112	0.676854	0.0351701	/
Tbc1d12	0.676808	0.00340532	/
Ap1g1	0.676316	0.0378106	protein transport;clathrin-coated vesicle;binding;transport;coated pit;clathrin coat of trans-Golgi network vesicle;protein binding;perinuclear region;intracellular protein transport;protein complex assembly;vesicle-mediated transport;Golgi stack;endocytosis;Golgi trans face
5730409N24Rik	0.676202	0.0374227	/
5730470L24Rik	0.675559	0.00869202	/
Krtcap1	0.675098	0.0458777	intermediate filament
Crsp8	0.673849	0.036269	transcription regulator activity;transcription;regulation of transcription, DNA-dependent;regulation of transcription from RNA polymerase II promoter;transcription factor complex;nucleus
Mmab	0.672138	0.0227049	mitochondrion;cob(I)yrinic acid a,c-diamide adenosyltransferase activity;biological process unknown;transferase activity
Slc14a1	0.67211	0.00519213	membrane;water transporter activity;transport;urea transporter activity;water transport;integral to membrane;urea transport
C430004N12Rik	0.670955	0.0075586	/
Lhfpl2	0.66527	0.0218491	transaminase activity
Vps54	0.661612	0.0408615	protein transport;cellular component unknown;transport;retrograde transport, endosome to Golgi;protein binding
9330169L03Rik	0.661436	0.0436355	/
Sprn	0.660107	0.0303066	/
Cd8b1	0.659144	0.0103549	membrane;external side of plasma membrane;cell surface;immune response
2310075C12Rik	0.658274	0.00359795	membrane;receptor activity
Lipl2	0.657886	0.0161467	triacylglycerol lipase activity;hydrolase activity;lipid catabolism
6720487G11Rik	0.657703	0.0376664	/
NM_023699_3363;S=NM_023699	0.657457	0.0133651	/
Fbxw4	0.656547	0.0172557	Wnt receptor signaling pathway;ubiquitin cycle;development
Trmt1	0.653927	0.000801491	cytoplasm;mitochondrion;tRNA processing;methyltransferase activity;transferase activity;tRNA (5-methylaminomethyl-2-thiouridylate)-methyltransferase activity
AK021355_727;S=AK021355	0.653594	0.0132882	/
Cyb5	0.653415	0.00542316	membrane;microsome;iron ion binding;mitochondrion;transport;endoplasmic reticulum;stearoyl-CoA 9-desaturase activity;fatty acid metabolism;metal ion binding
Zdhhc2	0.653073	0.0138193	protein palmitoylation;membrane;palmitoyltransferase activity;transferase activity;zinc ion binding;integral to membrane;acyltransferase activity;metal ion binding
Lrrc2	0.652253	0.0328358	/
4930564K09Rik	0.65172	0.0224275	/
AA407930	0.651007	0.000307671	/
Rgmb	0.649168	0.0340907	membrane;BMP signaling pathway;cell adhesion;anchored to plasma membrane;ER-Golgi intermediate compartment
Nfat5	0.648795	0.0347814	DNA binding;regulation of transcription, DNA-dependent;cytoplasm;protein binding;transcription factor activity;nucleus;transcription, DNA-dependent;cytokine production;transcription;positive regulation of transcription from RNA polymerase II promoter;regulation of transcription
Myh7	0.646676	0.000908639	cytoskeleton;cytoskeleton organization and biogenesis
Umps	0.64558	0.0123767	nucleoside metabolism;catalytic activity;carboxy-lyase activity;orotate phosphoribosyltransferase activity;transferase activity, transferring glycosyl groups;pyrimidine nucleotide biosynthesis;orotidine-5'-phosphate decarboxylase activity;'de novo' pyrimidine base biosynthesis;transferase activity;lyase activity
A830073O21Rik	0.644639	0.0350375	/
Ncf1	0.643319	0.0453316	NADP catabolism;electron transport;cytoplasm;cellular defense response (sensu Vertebrata);superoxide-generating NADPH oxidase activity;phosphoinositide binding;inflammatory response;protein binding;intracellular signaling cascade;response to bacteria;leukotriene metabolism;cell proliferation;cytosol
C230094A16Rik	0.642161	0.0182528	/
Igf2r	0.641742	0.0448126	membrane;lysosome;insulin-like growth factor binding;transport;receptor activity;nuclear envelope lumen;trans-Golgi network transport vesicle;endosome;transporter activity;nucleus
Dab1	0.640709	0.00290517	neuron migration;nervous system development;small GTPase mediated signal transduction;negative regulation of cell adhesion;protein binding;cell differentiation;development
Osbpl9	0.638667	0.0325241	/
Smpdl3a	0.638121	0.0197853	carbohydrate metabolism;hydrolase activity;hydrolase activity, acting on glycosyl bonds
Gsg2	0.637132	0.00539932	magnesium ion binding;ATP binding;nucleotide binding;integrin-mediated signaling pathway;protein serine/threonine kinase activity;kinase activity;transferase activity;nucleus;cell cycle
Efcbp1	0.63673	0.0179992	calcium ion binding
9230002F21Rik	0.635084	0.010012	/
Efnb2	0.631394	0.0322491	membrane;nervous system development;plasma membrane;organ morphogenesis;protein binding;cell differentiation;development;lymph vessel development
Cab39l	0.629825	0.0152107	/
Diablo	0.627903	0.0184384	cytoplasm;apoptosis;caspase activation;mitochondrion;positive regulation of apoptosis;induction of apoptosis by oxidative stress
C230009H10Rik	0.626673	0.0493591	membrane;integral to plasma membrane;potassium ion transport;ion channel activity;transport;potassium ion binding;protein binding;potassium channel activity;cation transport;voltage-gated potassium channel activity;voltage-gated ion channel activity;ion transport;cation channel activity
4733401I05Rik	0.625932	0.00564613	/
Itga11	0.624455	0.00737233	substrate-bound cell migration;magnesium ion binding;integrin-mediated signaling pathway;receptor activity;calcium ion binding;protein binding;integral to membrane
Olfr122	0.620456	0.0295562	sensory perception of smell;receptor activity;olfactory receptor activity;integral to membrane;G-protein coupled receptor protein signaling pathway
5230400C17Rik	0.619836	0.00333489	1-phosphatidylinositol-4-phosphate 5-kinase activity;intracellular signaling cascade;kinase activity;transferase activity;zinc ion binding;metal ion binding
Rtcd1	0.61945	0.0384474	ligase activity;RNA-3'-phosphate cyclase activity;nucleus
Usp8	0.617741	0.00128529	peptidase activity;protein binding;hydrolase activity;cysteine-type peptidase activity;intracellular;ubiquitin-specific protease activity;ubiquitin cycle;Ras protein signal transduction
2900056L01Rik	0.615389	0.0313013	/
Scn1a	0.614582	0.00172526	membrane;ion channel activity;cation transport;integral to membrane;membrane fraction;ion transport;cation channel activity
5630401D06Rik	0.613782	0.00750782	/
9930022D16Rik	0.613606	9.46304e-05	/
Ppap2a	0.613457	0.0173019	ceramide metabolism;integral to plasma membrane;signal transduction;sphingosine metabolism;plasma membrane;diacylglycerol biosynthesis;hydrolase activity;phosphatidate phosphatase activity;protein amino acid dephosphorylation;integral to membrane
Vac14	0.612054	0.0209906	response to osmotic stress;kinase activator activity;vacuolar membrane
Olfr944	0.6113	0.0343451	sensory perception of smell;receptor activity;olfactory receptor activity;integral to membrane;G-protein coupled receptor protein signaling pathway
Tdrd3	0.611191	0.0209008	/
MGC59407	0.608818	0.00901238	integral to membrane
E430025E21Rik	0.608337	0.0221796	/
Rasd2	0.605876	0.0337906	/
B230317F23Rik	0.605586	0.00764322	/
2210013M04Rik	0.60528	0.00271716	hydrolase activity
5730469D23Rik	0.60375	0.00800267	/
D15Ertd366e	0.601192	0.0313756	/
LOC209387	0.600314	0.0345931	/
5930437A14Rik	0.599609	0.00594874	extracellular matrix (sensu Metazoa)
Btbd15	0.597461	0.0375557	cellular component unknown;biological process unknown;molecular function unknown
Enpp6	0.595661	0.0182474	/
Pcdhb22	0.595598	0.00536443	calcium ion binding
9630041G16Rik	0.59352	0.0131339	/
4930517G24Rik	0.593344	0.0286836	/
Hrh4	0.591985	0.0189725	membrane;integral to plasma membrane;signal transducer activity;signal transduction;receptor activity;inflammatory response;histamine receptor activity;G-protein coupled receptor activity;membrane fraction
Olfr1226	0.591893	0.0369049	sensory perception of smell;receptor activity;olfactory receptor activity;integral to membrane;G-protein coupled receptor protein signaling pathway
Ndufc1	0.590468	0.0121146	NADH dehydrogenase (ubiquinone) activity;NADH dehydrogenase activity;mitochondrion;oxidoreductase activity
Angptl1	0.590458	0.0141736	transmembrane receptor protein tyrosine kinase signaling pathway;extracellular space;receptor binding
9230117E06Rik	0.589991	0.0106549	/
Rtel1	0.589232	0.00315731	helicase activity;nucleus;telomere maintenance
Sec11l3	0.588877	0.0187458	membrane;peptidase activity;signal peptide processing;microsome;endoplasmic reticulum;serine-type peptidase activity;hydrolase activity;proteolysis;integral to membrane
Mrpl46	0.58769	0.0184997	mitochondrion;ribonucleoprotein complex
Aldh6a1	0.587507	0.0427004	mitochondrion;oxidoreductase activity
Ghr	0.586959	0.0244705	membrane;extrinsic to membrane;hematopoietin/interferon-class (D200-domain) cytokine receptor activity;receptor activity;endocytosis
C230069K22Rik	0.585532	0.00248124	/
1110017O22Rik	0.58272	0.0246669	/
St8sia4	0.580025	0.0312782	membrane;alpha-N-acetylneuraminate alpha-2,8-sialyltransferase activity;sialyltransferase activity;protein amino acid glycosylation;transferase activity, transferring glycosyl groups;integral to Golgi membrane;transferase activity;Golgi stack;integral to membrane
Topors	0.576159	0.0109768	positive regulation of transcription;apoptosis;isomerase activity;ubiquitin cycle;regulation of cell proliferation;ligase activity;protein binding;zinc ion binding;response to DNA damage stimulus;nucleus;metal ion binding
Plxnd1	0.576058	0.0225145	patterning of blood vessels;plasma membrane;semaphorin receptor activity;protein binding
1200016B10Rik	0.575194	0.0406308	/
Plk3	0.57497	0.000842796	protein kinase activity;ATP binding;nucleotide binding;protein serine/threonine kinase activity;protein binding;kinase activity;protein amino acid phosphorylation;transferase activity
Crhbp	0.574684	0.00651501	adrenocorticotropin-releasing hormone binding;hormone metabolism
Itgbl1	0.573209	0.0041893	membrane;integrin-mediated signaling pathway;integral to membrane
4933436E23Rik	0.572903	0.0400187	/
Csrp1	0.571516	0.017552	actin cytoskeleton organization and biogenesis;protein binding;actin cytoskeleton;metal ion binding
Dpm2	0.570019	0.0147993	membrane;transferase activity, transferring glycosyl groups;integral to endoplasmic reticulum membrane;endoplasmic reticulum;macromolecule biosynthesis;transferase activity
6430597G12Rik	0.569159	0.0113809	/
Btbd4	0.567901	0.0273363	nucleic acid binding;protein binding;transcription;regulation of transcription, DNA-dependent;zinc ion binding;nucleus;metal ion binding
Figla	0.56706	0.0381728	DNA binding;oogenesis;transcription regulator activity;cell differentiation;transcription;development;regulation of transcription;regulation of transcription, DNA-dependent;nucleus
Zfp90	0.566566	0.0340104	DNA binding;regulation of transcription, DNA-dependent;zinc ion binding;nucleus;intracellular;nucleic acid binding;metal ion binding;transcription
Trim41	0.565532	0.0277953	/
2310015N07Rik	0.565111	0.0251277	/
Dpep2	0.563533	0.00546876	exopeptidase activity
Foxc2	0.56263	0.030212	DNA binding;regulation of transcription, DNA-dependent;transcription factor complex;sequence-specific DNA binding;transcription factor activity;nucleus;heart development;transcription;patterning of blood vessels
C1ql	0.561702	0.0279937	cytoplasm;phosphate transport;protein binding
Hook1	0.561155	0.00217603	cytoplasm;spermatid development;microtubule cytoskeleton organization and biogenesis;actin binding;microtubule;protein binding;cytoskeleton;cell differentiation;microtubule binding;development;spermatogenesis
Rpo1-1	0.559912	0.0325835	protein dimerization activity;DNA-directed RNA polymerase activity;transcription;transferase activity;DNA binding;nucleus;nucleotidyltransferase activity
Slfn2	0.559816	0.00607528	negative regulation of cell proliferation
Tm4sf20	0.557389	0.0231391	extracellular space;integral to membrane
Nr3c1	0.557343	0.0171498	steroid hormone receptor activity;DNA binding;regulation of transcription, DNA-dependent;glucocorticoid receptor activity;protein binding;zinc ion binding;sequence-specific DNA binding;transcription factor activity;steroid binding;nucleus;receptor activity;glucocorticoid receptor signaling pathway;lipid binding;metal ion binding;transcription
5730410I19Rik	0.556778	0.0198976	metal ion binding
Dixdc1	0.552058	0.021051	/
9430070C08Rik	0.551658	0.0334748	/
Tmed1	0.551454	0.0433667	plasma membrane;receptor activity;defense response;integral to membrane
Pcdhb18	0.54874	0.000224233	calcium ion binding
Atp5c1	0.548527	0.000202497	membrane;hydrogen ion transporter activity;hydrogen-transporting ATP synthase activity, rotational mechanism;mitochondrial inner membrane;ATP biosynthesis;mitochondrion;hydrogen-transporting ATPase activity, rotational mechanism;transport;proton-transporting two-sector ATPase complex;ATP synthesis coupled proton transport;hydrolase activity;proton-transporting ATP synthase complex, catalytic core…
Sox15	0.54492	0.0422643	DNA binding;regulation of transcription, DNA-dependent;cytoplasm;transcription factor complex;chromatin;transcription factor activity;nucleus
Igfbp3	0.542039	0.00232281	growth factor binding;regulation of cell growth;insulin-like growth factor binding;extracellular region
Synpr	0.54156	0.00738759	membrane;synaptic vesicle;synaptosome;transport;extracellular space;transporter activity;integral to membrane;synapse;integral to synaptic vesicle membrane
4432406C05Rik	0.539925	0.0023255	/
5830411J07Rik	0.52917	0.00596839	/
4932425I24Rik	0.528223	0.00511732	/
2310024H09Rik	0.526245	0.00943563	/
1110025M09Rik	0.524023	0.0118959	/
Zfpm2	0.514883	0.0113233	cytoplasm;positive regulation of transcription from RNA polymerase II promoter;DNA binding;negative regulation of transcription from RNA polymerase II promoter;nucleic acid binding;transcription;transcription corepressor activity;regulation of transcription, DNA-dependent;zinc ion binding;nucleus;metal ion binding
Sbds	0.512636	0.0279509	molecular function unknown
6030458E02Rik	0.512324	0.0162727	/
AK016397_1397;S=AK016397	0.511934	0.00930738	/
Gja12	0.509581	0.0273404	membrane;cell-cell signaling;gap junction;gap-junction forming channel activity
NM_183319_2816;S=NM_183319	0.507606	0.0335823	/
Nap1l2	0.506184	0.018913	nucleus;nucleosome assembly
Jtv1	0.500148	0.0228638	cellular component unknown;biological process unknown;molecular function unknown
Tmem49	0.493191	0.00174898	/
Tlk1	0.492951	0.00162549	nucleotide binding;response to DNA damage stimulus;chromatin modification;nucleus;kinase activity;transferase activity;cell cycle
Zdhhc4	0.489102	0.0407828	integral to membrane;metal ion binding
AK020076_800;S=AK020076	0.48849	0.0102555	/
Farsla	0.486154	0.0163393	/
Herpud1	0.483002	0.045811	endoplasmic reticulum membrane;protein modification;endoplasmic reticulum;response to unfolded protein;response to stress;integral to membrane
Pla2g4c	0.480647	0.0040628	cellular component unknown;biological process unknown;molecular function unknown
Ly6d	0.480007	0.00226011	membrane;plasma membrane;defense response
Kctd9	0.478809	0.0175932	membrane;potassium ion transport;ion channel activity;protein binding;voltage-gated potassium channel activity
Nktr	0.474277	0.00400888	protein folding;isomerase activity;peptide binding;peptidyl-prolyl cis-trans isomerase activity
Atp7b	0.473816	0.00592455	membrane;metabolism;catalytic activity;magnesium ion binding;ATP binding;nucleotide binding;transport;copper ion transporter activity;metal ion transport;hydrolase activity;copper ion binding;copper-exporting ATPase activity;metal ion transporter activity;cation transport;hydrolase activity, acting on acid anhydrides, catalyzing transmembrane movement of substances;copper ion transport;ATPase act…
Cyp4f14	0.47362	0.00732168	monooxygenase activity;iron ion binding;oxidoreductase activity;transport;heme binding;metal ion binding;leukotriene-B4 20-monooxygenase activity
AW544865	0.473518	0.0124782	rRNA processing;nucleus
Sox14	0.473148	0.0466554	/
4930480K02Rik	0.462145	0.0497025	/
Rgs9bp	0.461476	0.025795	detection of light stimulus during visual perception;integral to membrane
Cdc37l1	0.460646	0.00884304	cytoplasm;cell division;protein binding
Trpc1	0.456623	0.024875	membrane;ion channel activity;transport;calcium ion binding;cation transport;calcium ion transport;ion transport;cation channel activity;calcium channel activity
Sh3d4	0.455912	0.0129737	cell adhesion;protein binding;cytoskeleton
V1rb2	0.454988	0.0210871	receptor activity;sensory perception of chemical stimulus
Etv1	0.454062	0.0203798	axon guidance;transcription factor activity;positive regulation of transcription;transcriptional activator activity;transcription;mechanosensory behavior;DNA binding;regulation of transcription, DNA-dependent;sequence-specific DNA binding;nucleus;muscle development
4933411K05Rik	0.454052	0.00181395	/
Gsdmdc1	0.448971	0.0413977	/
Smpd1	0.4387	0.0111019	lysosome;carbohydrate metabolism;sphingomyelin catabolism;hydrolase activity;sphingomyelin phosphodiesterase activity;hydrolase activity, acting on glycosyl bonds
Rfk	0.428729	0.0371539	riboflavin kinase activity;magnesium ion binding;kinase activity;transferase activity;riboflavin biosynthesis;metal ion binding
Gas1	0.423951	0.00479217	membrane;protein binding;cell cycle arrest;programmed cell death;cell cycle
Psen2	0.422326	0.00222092	membrane;peptidase activity;cell fate specification;Notch signaling pathway;anagen;endoplasmic reticulum;positive regulation of apoptosis;protein binding;hydrolase activity;proteolysis during protein maturation;intracellular signaling cascade;embryonic limb morphogenesis
Dgkd	0.403562	0.0227288	/
A830016G23Rik	0.398637	0.0291311	/
Nmt1	0.394652	0.0293136	glycylpeptide N-tetradecanoyltransferase activity;cytoplasm;N-terminal protein myristoylation;embryonic development (sensu Mammalia);transferase activity;N-terminal peptidyl-glycine N-myristoylation;acyltransferase activity
Asf1a	0.39231	0.0287342	histone binding;chromatin remodeling complex;DNA repair;nucleosome assembly
Vax1	0.384458	0.0392522	nervous system development;DNA binding;regulation of transcription, DNA-dependent;chromatin DNA binding;negative regulation of neuroblast proliferation;brain development;negative regulation of transcription from RNA polymerase II promoter;transcription factor complex;eye development (sensu Mammalia);axon guidance;transcription factor activity;nucleus;cell differentiation;central nervous system de…
Trim33	0.38332	0.0100424	intracellular;DNA binding;protein binding;transcription;regulation of transcription, DNA-dependent;zinc ion binding;nucleus;metal ion binding
Kif16b	0.382508	0.035565	/
Otp	0.37768	0.00878507	DNA binding;regulation of transcription, DNA-dependent;transcription factor activity;nucleus;development;regulation of transcription
Ppnr	0.364294	0.0215189	/
5730521P14Rik	0.360491	0.0361092	/
AK015821_291;S=AK015821	0.344836	0.0198604	/
Bet1l	0.335206	0.0370972	membrane;protein transport;SNAP receptor activity;transport;Golgi membrane
Nap1l3	0.32311	0.0134932	/
Bat4	0.270958	0.0198271	protein binding;intracellular;nucleic acid binding
4732429D16Rik	0.256222	0.00866721	/
Ldlrap1	0.214838	0.00163268	early endosome;clathrin binding;lipid metabolism;steroid metabolism;receptor activity;receptor binding;protein binding;cholesterol metabolism;endocytosis;cholesterol homeostasis
Rbbp7	0.127953	0.0234119	chromatin remodeling;regulation of transcription, DNA-dependent;DNA replication;negative regulation of transcription from RNA polymerase II promoter;protein binding;chromatin modification;nucleus;NuRD complex;transcription;transcriptional repressor activity

## Sheet: P3
Symbol	Ratio at P3	P-value	Gene Ontology
5430405C01Rik	6.9145	0.0208971	/
1110019D14Rik	6.05365	0.0154265	/
Atp7b	5.53333	0.00314438	membrane;metabolism;catalytic activity;magnesium ion binding;ATP binding;nucleotide binding;transport;copper ion transporter activity;metal ion transport;hydrolase activity;copper ion binding;copper-exporting ATPase activity;metal ion transporter activity;cation transport;hydrolase activity, acting on acid anhydrides, catalyzing transmembrane movement of substances;copper ion transport;ATPase act…
Actl6b	5.39646	0.015664	chromatin assembly or disassembly;motor activity;protein binding;nucleus;structural constituent of cytoskeleton;actin filament;SWI/SNF complex
Ldhal6b	4.92721	0.0230155	/
Akr1e1	4.2368	0.000601841	oxidoreductase activity
Dlx3	3.51424	0.00648459	DNA binding;regulation of transcription, DNA-dependent;transcription factor complex;sequence-specific DNA binding;transcription factor activity;nucleus;development;regulation of transcription
4930449I23Rik	3.33667	0.0224284	/
BC051628	3.25934	0.0314989	integral to membrane
Hspb7	3.21107	0.012243	protein folding;unfolded protein binding;cytoskeleton;response to unfolded protein;response to stress
Plaur	3.2011	0.0228852	membrane;cell surface receptor linked signal transduction;U-plasminogen activator receptor activity;receptor activity;kinase activity
Pla2g4c	3.18073	0.00530047	cellular component unknown;biological process unknown;molecular function unknown
AK020076_800;S=AK020076	3.0566	0.0137308	/
1110020A21Rik	2.99707	0.00776922	/
Olfr470	2.97259	0.00761077	rhodopsin-like receptor activity;signal transducer activity;signal transduction;sensory perception;sensory perception of smell;receptor activity;olfactory receptor activity;G-protein coupled receptor activity;integral to membrane;G-protein coupled receptor protein signaling pathway
4921520G13Rik	2.95925	0.00822116	/
4930568H22Rik	2.90129	0.0298315	/
Olfr78	2.88269	0.000546358	integral to plasma membrane;sensory perception of smell;receptor activity;olfactory receptor activity;integral to membrane;G-protein coupled receptor protein signaling pathway
4930467K11Rik	2.81623	0.0110643	/
Admr	2.78382	0.0487167	rhodopsin-like receptor activity;membrane;signal transducer activity;signal transduction;receptor activity;G-protein coupled receptor activity;G-protein coupled receptor protein signaling pathway
4930528G09Rik	2.70067	0.0266841	/
Sycn	2.68376	0.00554405	/
Lypla3	2.67576	0.0391846	ceramide metabolism;calcium-independent phospholipase A2 activity;lysosome;soluble fraction;lysophospholipase activity;lipid metabolism;hydrolase activity;transferase activity;phosphatidylcholine-sterol O-acyltransferase activity;fatty acid metabolism;acyltransferase activity
Dnahc11	2.63298	0.000437744	axonemal dynein complex;cilium;ciliary or flagellar motility;determination of left/right symmetry;microtubule motor activity
Dmgdh	2.61168	0.00396784	electron transport;cytoplasm;aminomethyltransferase activity;protein targeting;mitochondrion;oxidoreductase activity;glycine catabolism
1810005K13Rik	2.60285	0.0206422	/
Nr4a3	2.58929	0.0366985	DNA binding;regulation of transcription, DNA-dependent;mesoderm formation;zinc ion binding;nucleus;receptor activity;metal ion binding;transcription
Pcdhb22	2.58263	0.00642113	calcium ion binding
Cd302	2.56814	0.0232706	/
Ndp52l1	2.54468	0.0119577	PML body;biological process unknown;molecular function unknown
H2-DMa	2.50223	0.0468821	membrane;humoral defense mechanism (sensu Vertebrata);antigen presentation, exogenous peptide antigen;protein transport;lysosomal membrane;intracellular;lysosome;multivesicular body;MHC class II receptor activity;endosome membrane;late endosome;antigen presentation, exogenous antigen;antigen processing, exogenous antigen via MHC class II;positive thymic T cell selection;antigen presentation, exog…
Ptger4	2.47703	0.00464428	rhodopsin-like receptor activity;membrane;signal transducer activity;signal transduction;G-protein signaling, adenylate cyclase activating pathway;prostaglandin E receptor activity;receptor activity;G-protein coupled receptor activity;G-protein coupled receptor protein signaling pathway;regulation of ossification
Map2k1ip1	2.46621	0.0351686	kinase activity
Il6ra	2.44882	0.000558125	membrane;hematopoietin/interferon-class (D200-domain) cytokine receptor activity;cell surface receptor linked signal transduction;integral to plasma membrane;interleukin receptor activity;receptor activity
Aebp2	2.39533	0.0265611	/
2900072M03Rik	2.38568	0.032677	/
Pfc	2.38546	0.0132374	innate immune response;complement activation, alternative pathway;immune response
St8sia4	2.30072	0.023756	membrane;alpha-N-acetylneuraminate alpha-2,8-sialyltransferase activity;sialyltransferase activity;protein amino acid glycosylation;transferase activity, transferring glycosyl groups;integral to Golgi membrane;transferase activity;Golgi stack;integral to membrane
Rbmy1a1	2.29864	0.0139807	nucleus
4933411K05Rik	2.2838	0.00395766	/
Nfkb2	2.28219	0.0130326	protein binding;transcription factor activity;transcription;regulation of transcription;DNA binding;regulation of transcription, DNA-dependent;nucleus;lymph node development
2310005G13Rik	2.25944	0.0362782	/
Cyp3a13	2.25366	0.00619463	membrane;electron transport;microsome;monooxygenase activity;iron ion binding;oxidoreductase activity;endoplasmic reticulum;unspecific monooxygenase activity;heme binding;metal ion binding
4930427A07Rik	2.202	0.00350369	/
Rpo1-1	2.16894	0.0213057	protein dimerization activity;DNA-directed RNA polymerase activity;transcription;transferase activity;DNA binding;nucleus;nucleotidyltransferase activity
2900064P18Rik	2.15716	0.0034345	/
1700049E17Rik	2.15608	0.0278516	/
Adh1	2.14631	0.029349	oxidoreductase activity;alcohol dehydrogenase activity;retinoid metabolism;zinc ion binding;metal ion binding
2810002D13Rik	2.14154	0.0329073	/
C3ar1	2.12467	0.000347265	rhodopsin-like receptor activity;membrane;signal transducer activity;anaphylatoxin receptor activity;complement activation;signal transduction;sensory perception;chemotaxis;receptor activity;G-protein coupled receptor activity;G-protein coupled receptor protein signaling pathway
Scn1a	2.11829	0.000506097	membrane;ion channel activity;cation transport;integral to membrane;membrane fraction;ion transport;cation channel activity
C130068M19Rik	2.11217	0.0276801	/
4921511I16Rik	2.10778	0.0338614	nucleus
Slc7a8	2.10147	0.00231057	membrane;L-amino acid transporter activity;amino acid-polyamine transporter activity;plasma membrane;transport;amino acid transporter activity;amino acid permease activity;L-amino acid transport;amino acid transport
Olfr1145	2.08211	0.0365064	/
Vldlr	2.07729	0.0126816	membrane;lipid transporter activity;lipid metabolism;lipid transport;steroid metabolism;transport;receptor activity;calcium ion binding;coated pit;cholesterol metabolism;endocytosis;membrane fraction
BB001228	2.07575	0.030553	/
Rasd2	2.05099	0.0320707	/
Srd5a1	2.03644	0.049429	androgen biosynthesis;3-oxo-5-alpha-steroid 4-dehydrogenase activity
1110025M09Rik	2.02573	0.0146329	/
9230110C19Rik	2.00444	0.0205439	/
Sirt1	2.00342	0.0300466	NAD-dependent histone deacetylase activity;spermatogenesis;hydrolase activity;zinc ion binding;nucleus;cell differentiation;apoptosis;negative regulation of transcription;metal ion binding;ovulation (sensu Mammalia);transcription;development;striated muscle development;transcriptional repressor activity;histone deacetylation
Olfr91	1.99974	0.0119454	sensory perception of smell;receptor activity;olfactory receptor activity;integral to membrane;G-protein coupled receptor protein signaling pathway
Ddx24	1.98647	0.00872675	ATP-dependent helicase activity;ATP binding;nucleotide binding;nucleic acid binding;hydrolase activity;RNA binding;helicase activity
Eif2s2	1.98174	0.00502412	translation initiation factor activity;translational initiation;protein biosynthesis;zinc ion binding;metal ion binding
1700057H15Rik	1.9814	0.00430519	/
Asah3	1.97537	0.00692798	regulation of lipid metabolism;sphingolipid metabolism;ceramide catabolism;ceramidase activity;endoplasmic reticulum
Pink1	1.97264	0.00285851	magnesium ion binding;ATP binding;nucleotide binding;mitochondrion;protein serine/threonine kinase activity;kinase activity;transferase activity;metal ion binding
Trnt1	1.97173	0.0306847	RNA processing;magnesium ion binding;nucleotide binding;tRNA nucleotidyltransferase activity;mitochondrion;tRNA processing;transferase activity;RNA binding;tRNA adenylyltransferase activity;nucleotidyltransferase activity
Pcbp3	1.9668	0.0394056	RNA binding;DNA binding;nucleic acid binding;ribonucleoprotein complex
Cryab	1.96247	0.0162548	insoluble fraction;soluble fraction;structural constituent of eye lens;plasma membrane;muscle development;Z disc;eye development (sensu Mammalia);contractile fiber
1700064F23Rik	1.96123	0.0141778	/
4931410H15	1.93256	0.0329495	/
Rps6kl1	1.90715	0.00783763	nucleotide binding;kinase activity;transferase activity
Slc9a4	1.896	0.0409049	integral to plasma membrane;antiporter activity;carrier activity;sodium ion transport;transport;integral to membrane;ion transport
BC024814	1.89106	0.0372283	methyltransferase activity;transferase activity;nucleus
Dyx1c1	1.88904	0.0486342	binding;nucleus
D330027P03	1.87826	0.0357809	membrane;plasma membrane;barbed-end actin filament capping;actin binding;cytoskeleton
Abcc6	1.87134	0.0148704	ATP binding;nucleoside-triphosphatase activity;transport;ATPase activity;transporter activity;ATPase activity, coupled to transmembrane movement of substances
1700013N06Rik	1.8684	0.00371682	/
2210012G02Rik	1.86704	0.0174602	translation elongation factor activity
BC035947	1.86395	0.0435379	/
Dab2	1.84759	0.0238223	pinocytosis;embryonic development (sensu Mammalia);protein binding;cellular morphogenesis during differentiation;receptor mediated endocytosis;excretion
2210010N04Rik	1.8454	0.0221938	/
Thpok	1.84177	0.0134632	DNA binding;nucleic acid binding;protein binding;cell differentiation;transcription;development;regulation of transcription, DNA-dependent;zinc ion binding;nucleus;metal ion binding
2210013M04Rik	1.84043	0.0056372	hydrolase activity
Krtcap1	1.83893	0.0247372	intermediate filament
A930025J12Rik	1.82889	0.0462737	/
B230119M05Rik	1.80384	0.0264692	/
Depdc1a	1.80129	0.0357654	/
8430436O14Rik	1.8004	0.0315197	/
Ezh2	1.79164	0.00893232	histone methylation;DNA binding;regulation of transcription, DNA-dependent;protein binding;chromatin binding;negative regulation of striated muscle cell differentiation;nucleus;histone methyltransferase activity;transcription;pronucleus
5830457H20Rik	1.79014	0.000159664	/
Eed	1.78344	0.0453702	histone methylation;imprinting;protein binding;pronucleus;nucleus
1110032A03Rik	1.78062	0.0352328	nucleus
1700037J18Rik	1.78025	0.0153011	/
Mmp21	1.7756	0.0192023	peptidase activity;peptidoglycan metabolism;metalloendopeptidase activity;metallopeptidase activity;calcium ion binding;hydrolase activity;proteolysis;zinc ion binding;extracellular matrix (sensu Metazoa);metal ion binding
4932433N03Rik	1.77378	0.0229283	/
Txndc3	1.77287	0.0158668	cell differentiation;development;electron transporter activity;spermatogenesis
Tbcd	1.76459	0.0292563	protein folding;binding;unfolded protein binding
Mep1b	1.75483	0.0165096	membrane;peptidase activity;metallopeptidase activity;meprin A activity;hydrolase activity;astacin activity;proteolysis;zinc ion binding;metal ion binding
Plp1	1.75075	0.0392546	membrane;cell maturation;myelination;nerve ensheathment;protein binding
Slfn3	1.74133	0.0353721	negative regulation of cell proliferation
Gsta1	1.74052	0.0132821	metabolism;glutathione metabolism;glutathione transferase activity;transferase activity
1700101O05Rik	1.7347	0.0318169	/
Defb11	1.73271	0.0217141	response to pest, pathogen or parasite;extracellular region;defense response;defense response to bacteria
Tprt	1.73145	0.0428038	isoprenoid biosynthesis;cellular component unknown;transferase activity;ubiquinone biosynthesis
Oprd1	1.73059	0.0413979	rhodopsin-like receptor activity;membrane;signal transducer activity;G-protein signaling, adenylate cyclase inhibiting pathway;signal transduction;receptor activity;adult locomotory behavior;neuropeptide signaling pathway;G-protein coupled receptor activity;delta-opioid receptor activity;integral to membrane;dopamine receptor, adenylate cyclase activating pathway;membrane fraction;G-protein coupl…
Syne2	1.72471	0.0357	/
4930403P22Rik	1.71786	0.0460228	/
Nid2	1.71425	0.0337558	membrane;basement membrane;cell-matrix adhesion;cell adhesion;calcium ion binding;protein binding;extracellular matrix (sensu Metazoa)
4930480K23Rik	1.70629	0.0141257	/
2810437L13Rik	1.70406	0.0470442	/
Zfp672	1.7012	0.0332328	nucleus;metal ion binding
5033421B08Rik	1.70055	0.0227107	/
AU041783	1.69907	0.0456216	/
1110067D22Rik	1.69664	0.0196326	/
Notch1	1.68803	0.0356795	membrane;compartment specification;somatic stem cell division;positive regulation of apoptosis;protein binding;chromatin binding;epithelial to mesenchymal transition;branching morphogenesis of a tube;endoderm development;determination of left/right symmetry;cell differentiation;heart development;embryonic hindlimb morphogenesis;negative regulation of apoptosis;regulation of epithelial cell prolif…
4930571N24Rik	1.68681	0.028983	/
4930518C23Rik	1.67754	0.0291897	/
Alas2	1.66864	0.0449058	biosynthesis;metabolism;transferase activity, transferring nitrogenous groups;mitochondrion;heme biosynthesis;5-aminolevulinate synthase activity;transferase activity;acyltransferase activity
A830073O21Rik	1.66203	0.023949	/
5830461H18Rik	1.66118	0.0263054	/
Cetn1	1.65917	0.0216525	mitosis;cell division;calcium ion binding;centrosome;cell cycle
Clec2d	1.65752	0.0292078	external side of plasma membrane;natural killer cell lectin-like receptor binding;integral to plasma membrane;cellular defense response (sensu Vertebrata);sugar binding;protein binding;transmembrane receptor activity;negative regulation of osteoclast differentiation;protection from natural killer cell mediated cytotoxicity
5330401P04Rik	1.64151	0.0150824	/
1700008P20Rik	1.63731	0.00955297	calcium ion binding
Adfp	1.62898	0.000814417	membrane;plasma membrane;protein binding;lipid particle;long-chain fatty acid transport;nucleus;sequestering of lipid
Olfr619	1.62468	0.0268694	/
D1Ertd8e	1.61518	0.0310958	/
BC048671	1.60547	0.0201519	/
1500001L15Rik	1.60437	0.00856423	/
Tcrg-V5	1.60328	0.0341506	/
2310075C12Rik	1.60281	0.00549944	membrane;receptor activity
BC051142	1.59924	0.0162903	/
9630031F12Rik	1.59802	0.0466146	/
Gadd45a	1.59189	0.0482636	centrosome cycle;regulation of progression through cell cycle;negative regulation of protein kinase activity;protein binding;cell cycle arrest;response to DNA damage stimulus;nucleus;cell cycle
Prom1	1.58795	0.0497271	membrane;integral to plasma membrane;microvillus;extracellular space;brush border;integral to membrane
Pnck	1.58635	0.000601519	protein kinase activity;ATP binding;nucleotide binding;calmodulin binding;protein serine/threonine kinase activity;calcium ion binding;kinase activity;protein amino acid phosphorylation;transferase activity;nucleus
Pla2g4b	1.58561	0.0344259	/
Olfr65	1.58345	0.00484354	integral to plasma membrane;sensory perception of smell;receptor activity;olfactory receptor activity;integral to membrane;G-protein coupled receptor protein signaling pathway
AI451006	1.5814	0.00215031	/
Gphn	1.58068	0.00723801	cytoskeletal protein binding;extrinsic to plasma membrane;establishment of synaptic specificity at neuromuscular junction
2410127E16Rik	1.57526	0.0279721	/
Usp12	1.56572	0.0112463	peptidase activity
Sf3a3	1.56474	0.0403406	spliceosome complex;mRNA processing;nucleic acid binding;nuclear mRNA splicing, via spliceosome;zinc ion binding;nucleus
LOC574428	1.56347	0.00216167	/
Dusp14	1.56262	0.00875656	protein tyrosine phosphatase activity;hydrolase activity;phosphoprotein phosphatase activity;protein tyrosine/serine/threonine phosphatase activity;protein amino acid dephosphorylation
Irx6	1.55948	0.0366599	DNA binding;regulation of transcription, DNA-dependent;G-protein coupled receptor activity;integral to membrane;signal transducer activity;transcription factor activity;G-protein coupled receptor protein signaling pathway;nucleus;signal transduction;receptor activity;regulation of transcription
Eif2ak3	1.55842	0.03428	membrane;cytoplasm;translation initiation factor activity;protein kinase activity;protein biosynthesis;regulation of translation;ATP binding;nucleotide binding;protein serine/threonine kinase activity;endoplasmic reticulum;kinase activity;protein amino acid phosphorylation;transferase activity;response to unfolded protein;integral to membrane;regulation of protein biosynthesis
Cd36	1.55387	0.00889134	membrane;plasma membrane;transport;receptor activity;protein binding
Diap2	1.55221	0.0156229	actin filament polymerization;actin cytoskeleton organization and biogenesis;oogenesis;actin binding;cell organization and biogenesis;cell differentiation;development;Rho GTPase binding
Olfr649	1.54671	0.00358522	sensory perception of smell;receptor activity;olfactory receptor activity;integral to membrane;G-protein coupled receptor protein signaling pathway
Ptgir	1.54445	0.0395162	rhodopsin-like receptor activity;membrane;signal transducer activity;signal transduction;receptor activity;G-protein coupled receptor activity;G-protein coupled receptor protein signaling pathway;thromboxane receptor activity
1700039D13Rik	1.54369	0.0387771	/
2210412B16Rik	1.54269	0.0258078	/
Tlx2	1.54165	0.0120151	DNA binding;regulation of transcription, DNA-dependent;cytoplasm;regulation of transcription from RNA polymerase II promoter;protein binding;transcription factor complex;transcription factor activity;nucleus;negative regulation of dendrite morphogenesis;development;regulation of transcription
Olfr521	1.53998	0.00254738	sensory perception of smell;receptor activity;olfactory receptor activity;integral to membrane;G-protein coupled receptor protein signaling pathway
1110002J03Rik	1.53489	0.042708	membrane;plasma membrane;receptor activity;protein tyrosine phosphatase activity;hydrolase activity;phosphoprotein phosphatase activity;transmembrane receptor protein tyrosine phosphatase signaling pathway;protein amino acid dephosphorylation;integral to membrane
Gatm	1.53343	0.00457962	mitochondrion;glycine amidinotransferase activity;mitochondrial intermembrane space;transferase activity;creatine biosynthesis
NM_177694_3116;S=NM_177694	1.53295	0.0195069	membrane;endoplasmic reticulum;integral to membrane
1110028E10Rik	1.53149	0.00839346	membrane;transport
Vamp1	1.52405	0.0242456	membrane;synaptosome;vesicle-mediated transport;integral to membrane;synapse
Gas1	1.5197	0.0264406	membrane;protein binding;cell cycle arrest;programmed cell death;cell cycle
Ebp	1.51897	0.0487059	membrane;lipid biosynthesis;endoplasmic reticulum membrane;cholestenol delta-isomerase activity;isomerase activity;endoplasmic reticulum;sterol metabolism;sterol biosynthesis;cholesterol biosynthesis;C-8 sterol isomerase activity;hemopoiesis;steroid biosynthesis
Col1a1	1.51875	0.0373036	cytoplasm;collagen;phosphate transport;cell adhesion;extracellular matrix structural constituent conferring tensile strength;structural molecule activity;extracellular matrix structural constituent;extracellular matrix (sensu Metazoa)
4930402H05Rik	1.51509	0.00242359	/
Il12rb2	1.51487	0.0359484	membrane;hematopoietin/interferon-class (D200-domain) cytokine receptor activity;cell surface receptor linked signal transduction;integral to plasma membrane;interleukin receptor activity;receptor activity;integral to membrane
Ifngr2	1.51367	0.000596273	receptor activity
2210010B09Rik	1.51101	0.0317843	zinc ion binding;nucleus;metal ion binding
Armet	1.50799	0.0343189	/
Nfat5	1.50665	0.00850769	DNA binding;regulation of transcription, DNA-dependent;cytoplasm;protein binding;transcription factor activity;nucleus;transcription, DNA-dependent;cytokine production;transcription;positive regulation of transcription from RNA polymerase II promoter;regulation of transcription
AF283834_256;S=AF283834	1.505	0.00951573	/
Hal	1.50141	0.00912273	cytoplasm;ammonia ligase activity;biosynthesis;histidine catabolism;histidine metabolism;lyase activity;histidine ammonia-lyase activity
4833401D15Rik	1.49818	0.0466238	/
Zfp99	1.49493	0.00802026	DNA binding;transcription;zinc ion binding;nucleus;metal ion binding
1700040P09Rik	1.49488	0.00319714	/
BC050122_483;S=BC050122	1.49235	0.012569	/
Rbpsuhl	1.49053	0.032282	DNA binding;regulation of transcription, DNA-dependent;nucleus;transcription
Rgs20	1.48895	0.045757	membrane;negative regulation of signal transduction;signal transducer activity;GTPase activator activity;G-protein coupled receptor protein signaling pathway;Golgi apparatus
BC006743_364;S=BC006743	1.48516	0.0115048	/
Lrrc21	1.48445	0.026394	endoplasmic reticulum;integral to membrane
Son	1.48262	8.77158e-05	protein binding;intracellular;RNA binding;DNA binding;double-stranded RNA binding;nucleus;nucleic acid binding
Kcnk5	1.48083	0.01756	integral to plasma membrane;potassium ion transport;ion channel activity;transport;potassium channel activity;integral to membrane;ion transport
Diablo	1.48004	0.0147325	cytoplasm;apoptosis;caspase activation;mitochondrion;positive regulation of apoptosis;induction of apoptosis by oxidative stress
Mbd2	1.47942	0.0351229	DNA binding;heterochromatin;chromatin;nucleus;DNA methylation;transcription
Slc17a8	1.47828	0.0119463	synaptic vesicle membrane;L-glutamate transporter activity;L-glutamate transport;integral to membrane
1700025A08Rik	1.47821	0.000878608	/
Prkwnk4	1.47792	0.00613624	cytoplasm;chloride ion homeostasis;protein kinase activity;protein localization;ATP binding;nucleotide binding;protein serine/threonine kinase activity;chloride transport;protein binding;kinase activity;protein amino acid phosphorylation;transferase activity;tight junction
Fbxo16	1.47766	0.0170615	ubiquitin cycle
1300019N10Rik	1.47744	0.0216028	/
Stk17b	1.47441	0.000132383	ATP binding;nucleotide binding;kinase activity;transferase activity
St6galnac5	1.47407	0.0397179	/
Mtcp1	1.46852	0.0130468	mitochondrion
1500032P08Rik	1.46805	0.010338	/
D330023I21Rik	1.46593	0.00249179	/
Ppp1r14c	1.46539	0.0323881	membrane;signal transduction;type 1 serine/threonine specific protein phosphatase inhibitor activity;membrane fraction;protein phosphatase inhibitor activity
Wtap	1.46504	0.0361648	nucleoplasm;nucleus
1700034O15Rik	1.46502	0.0243763	/
4930404O17Rik	1.46091	0.00448365	/
Rnase1	1.46055	0.0349283	pancreatic ribonuclease activity;nucleic acid binding;nuclease activity;hydrolase activity;endonuclease activity
Sypl	1.46047	0.01457	membrane;secretory granule
4930447N08Rik	1.45935	0.037764	/
1700065D16Rik	1.45673	0.048388	/
2810423G08Rik	1.4567	0.0249758	/
Nfatc2	1.45551	0.048961	DNA binding;regulation of transcription, DNA-dependent;cytoplasm;protein binding;transcription factor activity;nucleus;positive regulation of transcription;cytokine production;transcriptional activator activity;transcription;regulation of transcription
9030618O22Rik	1.45513	0.021925	/
Wfs1	1.45337	0.00808975	membrane;endoplasmic reticulum
Mrps7	1.45152	0.0313627	structural constituent of ribosome;protein biosynthesis;ribonucleoprotein complex;mitochondrial small ribosomal subunit
Ikbkg	1.44775	0.00897742	cytoplasm;activation of NF-kappaB-inducing kinase;protein binding;kinase activity;transcription;B cell homeostasis;regulation of transcription, DNA-dependent;nucleus
BC017647	1.44633	0.0160425	/
Crhbp	1.44629	0.0201647	adrenocorticotropin-releasing hormone binding;hormone metabolism
Stno	1.44323	0.0322163	/
Mpo	1.44158	0.0247041	iron ion binding;oxidoreductase activity;lysosome;response to oxidative stress;metal ion binding;peroxidase activity;calcium ion binding;hydrogen peroxide catabolism
Ccr7	1.44087	0.0165764	rhodopsin-like receptor activity;membrane;signal transducer activity;signal transduction;chemotaxis;receptor activity;G-protein coupled receptor activity;G-protein coupled receptor protein signaling pathway;C-C chemokine receptor activity;immune response
Snca	1.44084	0.00612979	cytoplasm;dopamine biosynthesis;identical protein binding;synaptic vesicle transport;synaptosome;regulation of neurotransmitter secretion;synaptic transmission, dopaminergic;regulation of long-term neuronal synaptic plasticity;response to drug;positive regulation of neurotransmitter secretion;dopamine metabolism;phospholipid metabolism;regulation of locomotion
Selpl	1.43812	0.0197995	membrane;cell adhesion;sugar binding;protein binding
5330423I11Rik	1.4358	0.0422773	/
1700021N20Rik	1.43483	0.00812391	/
Sdfr2	1.43419	0.0498036	receptor activity
LOC233400	1.43239	0.0435744	/
Mitf	1.43029	0.000211493	DNA binding;regulation of transcription, DNA-dependent;regulation of cell proliferation;transcription regulator activity;RNA polymerase II transcription factor activity, enhancer binding;positive regulation of transcription, DNA-dependent;chromatin binding;eye development (sensu Mammalia);transcription factor activity;cell fate commitment;nucleus;cell differentiation;positive regulation of transc…
Sod1	1.42882	0.00186608	superoxide metabolism;cytoplasm;removal of superoxide radicals;response to oxidative stress;copper, zinc superoxide dismutase activity;antioxidant activity;mitochondrion;oxidoreductase activity;copper ion binding;DNA fragmentation during apoptosis;superoxide dismutase activity;zinc ion binding;superoxide release;activation of MAPK activity;metal ion binding
St8sia2	1.4219	0.0338255	membrane;alpha-N-acetylneuraminate alpha-2,8-sialyltransferase activity;sialyltransferase activity;protein amino acid glycosylation;transferase activity, transferring glycosyl groups;integral to Golgi membrane;transferase activity;Golgi stack;integral to membrane
Grsf1	1.41812	0.0194274	nucleotide binding;morphogenesis of embryonic epithelium;anterior/posterior pattern formation;RNA binding
Trim7	1.41739	0.0167338	cytoplasm;intracellular;ubiquitin ligase complex;ubiquitin-protein ligase activity;protein ubiquitination;zinc ion binding;nucleus
Tpmt	1.41626	0.0186457	cytoplasm;metabolism;methyltransferase activity;transferase activity;thiopurine S-methyltransferase activity
2010001P20Rik	1.41621	0.0421656	/
Dag1	1.41548	0.000996531	/
8430420C20Rik	1.41515	0.0209809	/
Dscam	1.41422	4.37841e-05	membrane;cell adhesion;plasma membrane;protein binding
Gsr	1.41384	0.0440941	electron transport;cytoplasm;glutathione metabolism;mitochondrion;oxidoreductase activity;FAD binding;glutathione-disulfide reductase activity;disulfide oxidoreductase activity
AK021355_727;S=AK021355	1.41344	0.0483572	/
Pcp4	1.41245	0.0131177	/
0710005I19Rik	1.41066	0.0365144	/
Tmprss13	1.41023	0.0129421	membrane;peptidase activity;scavenger receptor activity;hydrolase activity;proteolysis;integral to membrane;serine-type endopeptidase activity
1110053F04Rik	1.40561	0.00330073	membrane;sphingolipid metabolism;lipid metabolism
1700061J05Rik	1.4049	0.00172393	/
Abcg2	1.40386	0.0337928	ATP binding;nucleoside-triphosphatase activity;transport;ATPase activity;ATPase activity, coupled to transmembrane movement of substances
2610209A20Rik	1.40315	0.00906781	ligase activity;protein binding;transferase activity;acyltransferase activity
Glg1	1.40289	0.0418007	/
Tmie	1.40228	0.0275502	inner ear morphogenesis;integral to membrane;sensory perception of sound
Prop1	1.40106	0.000913626	DNA binding;regulation of transcription, DNA-dependent;sequence-specific DNA binding;transcription factor activity;dorsal/ventral pattern formation;nucleus;organ morphogenesis;regulation of transcription
Ero1lb	1.39937	0.00579044	membrane;electron transport;oxidoreductase activity;transport;endoplasmic reticulum
AK048563_4812;S=AK048563	1.39899	0.0376152	/
Fign	1.39843	0.0295866	ATP binding
Kcnj6	1.39835	0.00076126	membrane;G-protein activated inward rectifier potassium channel activity;integral to plasma membrane;potassium ion transport;ion channel activity;transport;potassium ion binding;potassium channel activity;voltage-gated ion channel activity;inward rectifier potassium channel activity;ion transport
Il4ra	1.3981	0.0236308	membrane;hematopoietin/interferon-class (D200-domain) cytokine receptor activity;cell surface receptor linked signal transduction;integral to plasma membrane;interleukin receptor activity;receptor activity;integral to membrane;immune response
Cdc27	1.39667	0.00449345	cytokinesis
Nkx2-4	1.39465	0.00875727	DNA binding;regulation of transcription, DNA-dependent;transcription factor complex;transcription factor activity;nucleus;transcription;development;regulation of transcription
Slc9a3r2	1.39457	0.0471725	apical plasma membrane;protein binding;nucleus
Parp9	1.39364	0.0108242	membrane;protein targeting;intracellular protein transport;nucleus
4930516B21Rik	1.39262	0.0439064	/
Olfr667	1.3925	0.00707362	sensory perception of smell;receptor activity;olfactory receptor activity;integral to membrane;G-protein coupled receptor protein signaling pathway
Galnt10	1.39094	0.0158453	membrane;manganese ion binding;polypeptide N-acetylgalactosaminyltransferase activity;sugar binding;transferase activity, transferring glycosyl groups;protein amino acid O-linked glycosylation;calcium ion binding;transferase activity;integral to membrane
C730014E05Rik	1.39051	0.0127779	/
Arid3b	1.39013	0.00723175	/
Klra18	1.38901	0.0213294	plasma membrane;sugar binding;receptor activity
5730405K23Rik	1.38823	0.0125566	/
Syk	1.3874	0.0211216	positive regulation of calcium-mediated signaling;membrane;leukotriene biosynthesis;cell surface receptor linked signal transduction;cytoplasm;protein kinase activity;signal transduction;positive regulation of B cell differentiation;protein amino acid autophosphorylation;enzyme linked receptor protein signaling pathway;serotonin secretion;ATP binding;positive regulation of alpha-beta T cell proli…
3000002B06Rik	1.38733	0.0413349	/
Tmc1	1.3871	0.0369509	membrane;integral to membrane;sensory perception of sound
C430049A07Rik	1.38654	0.00998194	/
Suz12	1.38651	0.0387028	regulation of transcription, DNA-dependent;zinc ion binding;chromatin modification;nucleus;nucleic acid binding;metal ion binding;transcription
H2-Aa	1.38482	0.0373059	membrane;external side of plasma membrane;antigen presentation, exogenous peptide antigen;MHC class II protein complex;lysosome;peptide antigen binding;MHC class II receptor activity;antigen presentation, peptide antigen;plasma membrane;antigen presentation, exogenous antigen;antigen processing, exogenous antigen via MHC class II;antigen presentation, exogenous antigen via MHC class II;protein bi…
Wdr45	1.38471	0.0448328	/
Grin2b	1.38463	0.0466569	membrane;synaptic vesicle;ion channel activity;ionotropic glutamate receptor activity;magnesium ion binding;glutamate-gated ion channel activity;transport;receptor activity;calcium ion binding;protein binding;transporter activity;membrane fraction;postsynaptic membrane;ion transport;synaptic transmission
1700007K13Rik	1.38118	0.0300702	/
Rad1	1.37981	0.025531	exodeoxyribonuclease III activity;nuclease activity;exonuclease activity;hydrolase activity;damaged DNA binding;response to DNA damage stimulus
mKIAA1219	1.37918	0.0297153	/
Cyp2d22	1.37651	0.00781154	cytoplasm;monooxygenase activity;iron ion binding;oxidoreductase activity;metal ion binding
C230078M14	1.37598	0.023152	/
1700096P03Rik	1.37571	0.0482037	/
Clu	1.37378	0.0104075	cell death
Atf5	1.37224	0.0158589	regulation of cell proliferation;transcription factor activity;transcription;DNA binding;regulation of transcription, DNA-dependent;regulation of transcription from RNA polymerase II promoter;transcription factor complex;nucleus;regulation of progression through cell cycle;anti-apoptosis;RNA polymerase II transcription factor activity
Tubgcp2	1.37085	0.0394666	microtubule cytoskeleton organization and biogenesis;microtubule;microtubule organizing center;spindle pole
2900046H12Rik	1.36941	0.044807	/
Sec24d	1.36883	0.0248159	/
Ankrd22	1.36833	0.0380267	/
Olfr1346	1.3643	0.00198411	receptor activity;olfactory receptor activity;G-protein coupled receptor activity;integral to membrane;G-protein coupled receptor protein signaling pathway
Dusp22	1.36313	0.0241516	positive regulation of JNK cascade;cellular component unknown;regulation of cell proliferation;hydrolase activity;protein binding;phosphoprotein phosphatase activity;protein tyrosine/serine/threonine phosphatase activity;transforming growth factor beta receptor signaling pathway;protein amino acid dephosphorylation;nucleus
B4galt1	1.36305	0.00822258	membrane;beta-N-acetylglucosaminylglycopeptide beta-1,4-galactosyltransferase activity;extracellular matrix organization and biogenesis;carbohydrate metabolism;lactose synthase activity;plasma membrane;manganese ion binding;transferase activity, transferring glycosyl groups;development of secondary sexual characteristics;transferase activity;oligosaccharide biosynthesis;N-acetyllactosamine syntha…
Tpo	1.36184	0.0400511	hormone biosynthesis;membrane;response to oxidative stress;iron ion binding;oxidoreductase activity;peroxidase activity;calcium ion binding;iodide peroxidase activity;hydrogen peroxide catabolism;metal ion binding
Itsn1	1.36177	0.00793667	lamellipodium;small GTPase mediated signal transduction;calcium ion binding;protein binding;endocytosis
Nmt2	1.36051	0.013814	glycylpeptide N-tetradecanoyltransferase activity;cytoplasm;N-terminal protein myristoylation;transferase activity;N-terminal peptidyl-glycine N-myristoylation;acyltransferase activity
Olfr1271	1.36004	0.0138662	sensory perception of smell;receptor activity;olfactory receptor activity;integral to membrane;G-protein coupled receptor protein signaling pathway
Nr0b2	1.35989	0.0295941	steroid hormone receptor activity;regulation of transcription, DNA-dependent;transcription factor activity;nucleus;receptor activity;transcription
Cutl2	1.35587	9.64151e-05	DNA binding;regulation of transcription, DNA-dependent;sequence-specific DNA binding;transcription factor activity;negative regulation of transcription, DNA-dependent;nucleus;transcription;transcriptional repressor activity;regulation of transcription
Trim3	1.35321	0.0463927	cytoplasm;intracellular;ubiquitin ligase complex;ubiquitin-protein ligase activity;protein binding;protein ubiquitination;zinc ion binding;metal ion binding
1700123O20Rik	1.35171	0.0267178	/
Pla2g5	1.35139	0.0428314	phospholipase A2 activity;calcium ion binding;hydrolase activity;lipid catabolism;metal ion binding
Serf1	1.35075	0.0394096	/
mKIAA0910	1.3485	0.0405815	/
Camkv	1.34837	0.0153389	nucleotide binding;kinase activity
Ramp1	1.34647	0.00140075	protein transporter activity;regulation of G-protein coupled receptor protein signaling pathway;coreceptor, soluble ligand activity;transport;receptor activity;intracellular protein transport;G-protein coupled receptor protein signaling pathway
5830434P21Rik	1.34592	0.00320692	/
1110029E03Rik	1.34468	0.0286054	/
Casp14	1.34468	0.0476897	peptidase activity;caspase activity;induction of apoptosis;apoptosis;hydrolase activity;cysteine-type peptidase activity
mKIAA1530	1.34357	0.00952515	/
Adn	1.34019	0.0366982	peptidase activity;complement factor D activity;extracellular space;hydrolase activity;innate immune response;proteolysis;serine-type endopeptidase activity;complement activation, alternative pathway;immune response
Foxn4	1.33798	0.00649273	DNA binding;regulation of transcription, DNA-dependent;sequence-specific DNA binding;transcription factor activity;nucleus;cell differentiation;transcription;neuron fate commitment
Ppp2r5c	1.33768	0.00913294	signal transduction;protein phosphatase type 2A regulator activity;protein phosphatase type 2A complex;nucleus
Tmem49	1.33679	0.0115097	/
Prh1	1.33678	0.00781251	/
Spon1	1.33335	0.0485629	structural molecule activity;protein binding;development;extracellular matrix (sensu Metazoa)
Letm1	1.3324	0.0256886	mitochondrial inner membrane;mitochondrion;integral to membrane
Cryzl1	1.33109	0.0458865	oxidoreductase activity;zinc ion binding
1110015O18Rik	1.32837	0.0437928	/
NM_175490_2188;S=NM_175490	1.32737	0.0149191	/
A530064D06Rik	1.32614	0.043279	/
9630044O09Rik	1.3259	0.0304869	/
Copz2	1.32579	0.0388561	membrane;protein transport;transport;clathrin vesicle coat;COPI-coated vesicle;COPI vesicle coat;intracellular protein transport;Golgi stack
Btn1a1	1.32449	0.0339848	/
Olfr1120	1.32315	0.0421828	/
Nfkbiz	1.32219	0.0357059	nucleus;inflammatory response
Dpep1	1.32214	0.00101164	membrane;membrane dipeptidase activity;peptidase activity;microsome;metallopeptidase activity;endoplasmic reticulum;dipeptidyl-peptidase activity;hydrolase activity;proteolysis;zinc ion binding;metal ion binding;dipeptidase activity
Hipk2	1.31901	0.0117164	cytoplasm;protein kinase activity;PML body;apoptosis;ATP binding;negative regulation of transcription from RNA polymerase II promoter;nucleotide binding;protein serine/threonine kinase activity;negative regulation of progression through cell cycle;positive regulation of apoptosis;protein binding;kinase activity;protein amino acid phosphorylation;transcription;transferase activity;transcription co…
Fbln2	1.31881	0.0394424	cell adhesion;extracellular region;calcium ion binding;protein binding;extracellular matrix (sensu Metazoa)
D530005L17Rik	1.31853	0.0250533	/
Wbscr17	1.31827	0.049861	manganese ion binding;polypeptide N-acetylgalactosaminyltransferase activity;sugar binding;transferase activity, transferring glycosyl groups;calcium ion binding;transferase activity;Golgi stack;integral to membrane
4930570E01Rik	1.31737	0.0271027	/
Olfr419	1.31639	0.0443743	receptor activity;olfactory receptor activity;G-protein coupled receptor activity;integral to membrane;G-protein coupled receptor protein signaling pathway
st8sia6	1.31636	0.0309452	membrane;sialyltransferase activity;protein amino acid glycosylation;transferase activity, transferring glycosyl groups;protein amino acid O-linked glycosylation;glycolipid biosynthesis;carbohydrate biosynthesis;integral to Golgi membrane;transferase activity;Golgi stack;integral to membrane
E130309B19Rik	1.31535	0.044223	/
Slc14a1	1.31468	0.0356769	membrane;water transporter activity;transport;urea transporter activity;water transport;integral to membrane;urea transport
Zc3h12a	1.31466	0.042927	/
4732416F18	1.31429	0.0474953	/
Sema5a	1.31405	0.0252613	membrane;branching morphogenesis of a tube;axon guidance receptor activity;patterning of blood vessels;nervous system development;receptor activity;axon guidance;cell differentiation;development;integral to membrane
AA673488	1.31325	0.0141328	/
AF120321_88;S=AF120321	1.31277	0.0235943	/
Map3k7ip1	1.31206	0.0334936	/
TCRA	1.31078	0.000202051	/
Prss3	1.3106	0.0203481	cellular component unknown;biological process unknown;molecular function unknown
Mll3	1.31043	0.0306585	/
Nfatc3	1.3091	0.0120166	DNA binding;regulation of transcription, DNA-dependent;cytoplasm;cellular respiration;transcription factor activity;nucleus;heart development;transcription;regulation of transcription
Psg17	1.30902	0.0112093	membrane;protein binding;pregnancy;integral to membrane;immune response
Pk1	1.30785	0.0340637	/
XM_144956_308;S=XM_144956	1.30668	0.0345971	/
Zfp574	1.30634	0.0225522	nucleus;metal ion binding
Gimap1	1.30625	0.0100125	nucleotide binding;endoplasmic reticulum;GTP binding;integral to membrane
Tbp	1.30319	0.0224601	/
Myadm	1.3004	0.0305517	membrane
Polr3d	1.30029	0.030209	DNA-directed RNA polymerase activity;DNA binding;transcription;transferase activity;nucleus;tRNA metabolism;nucleotidyltransferase activity
V1ri10	1.29993	0.0390935	pheromone receptor activity;integral to plasma membrane;receptor activity;pheromone binding;response to pheromone
9030621G03	1.29786	0.0286195	/
Csen	1.29746	0.00134016	DNA binding;regulation of transcription, DNA-dependent;specific transcriptional repressor activity;negative regulation of transcription from RNA polymerase II promoter;potassium ion binding;protein binding;sensory perception of pain;response to pain;transport;behavior;potassium ion transport;voltage-gated ion channel activity;nucleus;ion transport;apoptosis;negative regulation of transcription;io…
Crabp2	1.29625	0.0188005	binding;transport;lipid binding;retinal binding
Gng7	1.29597	0.0285163	membrane;signal transducer activity;signal transduction;heterotrimeric G-protein complex;behavioral fear response;receptor guanylyl cyclase signaling pathway;G-protein coupled receptor protein signaling pathway;locomotory behavior;small GTPase regulator activity
Net1	1.29581	0.0274886	intracellular;Rho guanyl-nucleotide exchange factor activity;intracellular signaling cascade;nucleus;regulation of Rho protein signal transduction
Gbx2	1.29553	0.0241556	DNA binding;regulation of transcription, DNA-dependent;tube morphogenesis;inner ear morphogenesis;transcription factor complex;sequence-specific DNA binding;axon guidance;transcription factor activity;nucleus;neural crest cell migration;autonomic nervous system development;transcription;patterning of blood vessels;regulation of transcription;hindbrain development
1700082C01Rik	1.29526	0.00257409	/
Hmgb2l1	1.29507	0.0158289	/
Hspy2l	1.2946	0.00696479	protein folding;DNA binding;transcription;response to unfolded protein;nucleus
Papd4	1.29388	0.0210974	transferase activity
Lass5	1.2938	0.042303	lipid biosynthesis;DNA binding;endoplasmic reticulum;transcription factor activity;regulation of transcription;regulation of transcription, DNA-dependent;nucleus;ceramide biosynthesis
Cd37	1.29269	0.00134513	membrane;plasma membrane
Pwcr1	1.29215	0.0286527	/
Olfr54	1.2921	0.00315047	rhodopsin-like receptor activity;integral to plasma membrane;signal transducer activity;signal transduction;receptor activity;olfactory receptor activity;G-protein coupled receptor activity;integral to membrane;G-protein coupled receptor protein signaling pathway
Robo4	1.29165	0.0482505	external side of plasma membrane;angiogenesis;receptor activity;protein binding;cell differentiation;development;integral to membrane;negative regulation of cell migration
4930456J16Rik	1.28604	0.000645368	/
9430019J16Rik	1.28587	0.0480108	/
Tpcn2	1.28585	0.00916647	ion channel activity;transport;integral to membrane;ion transport
1810013D10Rik	1.28547	0.00170087	/
AK020241_548;S=AK020241	1.28527	0.0334562	/
4930451G09Rik	1.28392	0.0215004	/
Golga3	1.28372	0.00797794	protein binding;cell differentiation;development;spermatogenesis;Golgi membrane;ER-Golgi intermediate compartment
Lrp1	1.28252	0.0125617	receptor activity;endocytosis;integral to membrane;membrane fraction
0610009I22Rik	1.28237	0.0236097	membrane;phospholipid biosynthesis;transferase activity;integral to membrane
BC049760_795;S=BC049760	1.28201	0.0430464	/
Olfr19	1.28191	0.00800702	membrane;integral to plasma membrane;signal transducer activity;signal transduction;sensory perception;sensory perception of smell;receptor activity;olfactory receptor activity;G-protein coupled receptor activity;integral to membrane;G-protein coupled receptor protein signaling pathway
Prtn3	1.28178	0.00708229	peptidase activity;collagen catabolism;hydrolase activity;serine-type endopeptidase activity
Tnfrsf21	1.28147	0.0111537	signal transduction;apoptosis;receptor activity;protein binding;integral to membrane
E130106L15Rik	1.28132	0.0334131	/
Npm2	1.27987	0.0189754	nucleus;chromatin remodeling;nucleic acid binding
BC049352	1.27719	0.0129022	/
Commd3	1.27704	0.0465373	two-component sensor activity;cellular component unknown;two-component signal transduction system (phosphorelay)
9530009G21Rik	1.27583	0.0428642	/
Gsc	1.27558	0.0015261	DNA binding;regulation of transcription, DNA-dependent;sequence-specific DNA binding;transcription factor activity;nucleus;development;regulation of transcription
Col4a2	1.275	0.00390223	cytoplasm;collagen;basement membrane;phosphate transport;cell adhesion;extracellular matrix structural constituent conferring tensile strength;structural molecule activity;collagen type IV;extracellular matrix structural constituent;extracellular matrix (sensu Metazoa)
2610031L17Rik	1.27484	0.0100179	binding;positive regulation of transcription from RNA polymerase II promoter;mRNA processing;receptor activity;androgen receptor binding;nuclear mRNA splicing, via spliceosome;nucleus;transcription coactivator activity
1500031N24Rik	1.274	0.0439968	/
Abtb2	1.27394	0.0188191	protein binding
5033414D02Rik	1.27384	0.045253	integral to membrane
Tmed4	1.2738	0.0426415	transport;endoplasmic reticulum;integral to membrane
B3galt5	1.27321	0.0114173	membrane;protein amino acid glycosylation;transferase activity, transferring glycosyl groups;galactosyltransferase activity;transferase activity;integral to membrane
1700093E11Rik	1.27211	0.0464967	/
Tubb2	1.27175	0.0381	nucleotide binding;microtubule;GTP binding;microtubule-based process;structural constituent of cytoskeleton
Chst7	1.27144	0.0283309	membrane;chondroitin 6-sulfotransferase activity;sulfotransferase activity;carbohydrate metabolism;transferase activity;Golgi stack;integral to membrane
Masp1	1.27126	0.0376814	/
AI851790	1.27082	0.0331769	/
Dgcr6	1.27027	0.00240762	cellular component unknown;biological process unknown;molecular function unknown
Phpt1	1.26957	0.0473915	hydrolase activity;phosphoprotein phosphatase activity
1700024G10Rik	1.26876	0.0100313	/
Pla2g2e	1.26811	0.0295569	phospholipase A2 activity;calcium ion binding;hydrolase activity;lipid catabolism;metal ion binding
Bfsp2	1.26657	0.0311323	membrane;visual perception;structural constituent of eye lens;sensory perception;intermediate filament;structural molecule activity;cytoskeleton;cytoskeleton organization and biogenesis
1110030H18Rik	1.26635	0.0218896	sodium ion binding;ATP binding;symporter activity;nucleotide binding;sodium ion transport;integral to membrane
Tslpr	1.26488	0.0447689	membrane;hematopoietin/interferon-class (D200-domain) cytokine receptor activity;receptor activity;integral to membrane
Nr2f6	1.26464	0.0267583	steroid hormone receptor activity;DNA binding;regulation of transcription, DNA-dependent;cellular physiological process;zinc ion binding;transcription factor activity;nucleus;regulation of progression through cell cycle;receptor activity;intracellular;ligand-dependent nuclear receptor activity;metal ion binding;transcription
Ap3s1	1.26373	0.0340834	protein transport;transport;intracellular protein transport;vesicle-mediated transport;Golgi stack;Golgi trans face
Atp5o	1.26283	0.0153955	hydrogen-transporting ATP synthase activity, rotational mechanism;mitochondrion;hydrogen-transporting ATPase activity, rotational mechanism;transport;proton-transporting two-sector ATPase complex;ATP synthesis coupled proton transport;proton-transporting ATP synthase complex, catalytic core F(1);ion transport;metal ion binding
5530400C23Rik	1.2621	0.00680361	/
Jund1	1.26158	0.0397267	DNA binding;regulation of transcription, DNA-dependent;cellular physiological process;protein dimerization activity;sequence-specific DNA binding;transcription factor activity;nucleus;regulation of progression through cell cycle;intracellular;transcription
Phtf1	1.26045	0.00606135	DNA binding;regulation of transcription, DNA-dependent;transcription regulator activity;transcription factor complex;transcription factor activity;nucleus;transcription;regulation of transcription
5830406C17Rik	1.25927	0.0256475	/
Ggtl3	1.25888	0.0249277	/
B4galt5	1.25865	0.0447683	carbohydrate metabolism;manganese ion binding;transferase activity, transferring glycosyl groups;transferase activity;Golgi stack;integral to membrane;metal ion binding
2900082C11Rik	1.25836	0.0341605	/
Slc32a1	1.25742	0.00745122	integral to plasma membrane;glycine transport;glycine transporter activity;transport;gamma-aminobutyric acid:hydrogen symporter activity;integral to membrane;synapse;neurotransmitter transport
2010100M03Rik	1.25573	0.0473574	/
Hoxa5	1.25276	0.0499291	DNA binding;regulation of transcription, DNA-dependent;pattern specification;transcription factor complex;transcription factor activity;nucleus;transcription;development;skeletal development;regulation of transcription
Oas1e	1.25253	0.0239617	/
Smarca3	1.25208	0.0273943	protein ubiquitination;regulation of transcription from RNA polymerase II promoter;hydrolase activity;nucleotide binding;zinc ion binding;chromatin modification;ATPase activity;nucleus;RNA polymerase II transcription factor activity;transcriptional activator activity;ubiquitin-protein ligase activity;metal ion binding;transcription;ubiquitin ligase complex
Tfip11	1.25092	0.0186064	cytoplasm;intracellular;ossification;nucleic acid binding;nucleus;extracellular matrix (sensu Metazoa)
2610318N02Rik	1.25064	0.0179446	/
Lrch4	1.25045	0.033743	/
Dtx3	1.25018	0.0390338	Notch signaling pathway;protein binding;zinc ion binding;metal ion binding
2310032D16Rik	1.24963	0.0216707	hydrolase activity
A630014H24Rik	1.24952	0.0269115	DNA binding
Ugdh	1.24913	0.0270098	electron transport;oxidoreductase activity;gastrulation (sensu Mammalia);UDP-glucose 6-dehydrogenase activity
3930402G23Rik	1.24904	0.030016	/
0610005I04	1.24864	0.0324293	/
Eomyhc	1.24655	0.0220752	/
Pla2g10	1.24618	0.00403497	phospholipase A2 activity;calcium ion binding;hydrolase activity;lipid catabolism;metal ion binding
Sytl1	1.24398	0.0119573	membrane;Rab GTPase binding;synaptic vesicle;transport;protein binding;intracellular protein transport;transporter activity;membrane fraction
1110004B13Rik	1.24371	0.00479815	/
A130014H13Rik	1.24341	0.00446747	/
2010000I03Rik	1.24236	0.0286552	/
Nppc	1.24215	0.0220809	hormone activity;extracellular region;regulation of blood vessel size;receptor binding;neuropeptide hormone activity;cGMP biosynthesis
Mettl1	1.24194	0.0306085	tRNA (guanine-N7-)-methyltransferase activity;tRNA processing;S-adenosylmethionine-dependent methyltransferase activity;methyltransferase activity;transferase activity
1700084K02Rik	1.24145	0.0463395	/
Spg7	1.24117	0.0467214	membrane;peptidase activity;mitochondrion organization and biogenesis;anterograde axon cargo transport;ATP binding;nucleotide binding;mitochondrion
6030402G23Rik	1.24114	0.0422973	/
Eps15l1	1.24103	0.0233348	receptor activity;calcium ion binding;coated pit;endocytosis;nucleus
A230103O09Rik	1.23989	0.0100201	/
Got1	1.2397	0.0246138	biosynthesis;amino acid metabolism;catalytic activity;transaminase activity;transferase activity, transferring nitrogenous groups;transferase activity;aspartate transaminase activity
Olfr1273	1.23961	0.0175469	receptor activity;olfactory receptor activity;integral to membrane;G-protein coupled receptor protein signaling pathway
Bpil3	1.23929	0.0111593	lipid binding
1810015A16Rik	1.23843	0.0392048	/
Myh14	1.23843	0.00738953	actin filament-based movement;actin filament binding;motor activity;regulation of cell shape;myosin;microfilament motor activity;ATP binding;nucleotide binding;calmodulin binding;actin binding;actin-dependent ATPase activity
Tcte2	1.23838	0.02412	/
2310047A01Rik	1.23676	0.00898073	/
Polr2a	1.23528	0.0331833	DNA-directed RNA polymerase II, core complex;DNA binding;protein binding;zinc ion binding;nucleus;nucleotidyltransferase activity;transcription from RNA polymerase II promoter;DNA-directed RNA polymerase activity;metal ion binding;transcription;transferase activity
Praf2	1.23522	0.0132444	/
Zfpn1a1	1.23415	0.00583019	DNA binding;regulation of transcription, DNA-dependent;protein binding;transcription factor complex;zinc ion binding;hemopoiesis;transcription factor activity;nucleus;positive regulation of transcription;nucleic acid binding;negative regulation of transcription;metal ion binding;forebrain development;transcription;positive regulation of transcription from RNA polymerase II promoter;centric hetero…
XM_112511_2950;S=XM_112511	1.23332	0.0419432	ion channel activity
A930003K04Rik	1.23254	0.0298684	/
Epo	1.23081	0.0301099	hormone activity;erythrocyte maturation;erythropoietin receptor binding;extracellular region;erythrocyte differentiation;extracellular space;response to hypoxia
Leprot	1.23038	0.0354584	receptor activity;integral to membrane
Ppp1r10	1.22949	0.0363015	DNA binding;nucleic acid binding;defense response;transcription;RNA binding;zinc ion binding;protein phosphatase inhibitor activity;nucleus;metal ion binding
1110017F19Rik	1.22917	0.0110249	/
Slc25a19	1.22772	0.0304834	membrane;binding;mitochondrial inner membrane;mitochondrion;transport;transporter activity;integral to membrane
Rhpn1	1.22694	0.000917703	signal transduction;intracellular;protein binding;small GTPase regulator activity
C030040A15Rik	1.22587	0.0337958	/
March1	1.22575	0.0233154	ubiquitin cycle;zinc ion binding;metal ion binding
Slc8a1	1.22519	0.00547566	membrane;sodium ion binding;integral to plasma membrane;antiporter activity;protein folding;cell communication;carrier activity;calmodulin binding;sodium ion transport;plasma membrane;transport;unfolded protein binding;calcium ion binding;calcium ion transport;integral to membrane;calcium:sodium antiporter activity;ion transport;cardiac inotropy
6030458C11Rik	1.2247	0.0390973	/
Dll4	1.2246	0.0480234	membrane;integral to plasma membrane;angiogenesis;cell communication;Notch signaling pathway;Notch binding;protein binding;cell differentiation;development
Nfkbil1	1.2238	0.0105122	/
4930430F21Rik	1.22352	0.00615043	/
Gnat1	1.22337	0.00856851	visual perception;signal transducer activity;signal transduction;G-protein signaling, coupled to cGMP nucleotide second messenger;GTPase activity;sensory perception;nucleotide binding;heterotrimeric G-protein complex;guanyl nucleotide binding;GTP binding;phototransduction;cell proliferation;membrane fraction;G-protein coupled receptor protein signaling pathway
2600016J21Rik	1.2229	0.0029093	/
Pms2	1.22154	0.02722	ATP binding;response to DNA damage stimulus;DNA repair;mismatch repair;meiosis
Qk	1.2215	0.0454737	cytoplasm;nerve ensheathment;vasculogenesis;RNA binding;spermatogenesis;nucleus;muscle cell differentiation
4930430O22Rik	1.22127	0.0377981	/
Pwp2h	1.22071	0.00555444	nucleus
2610306O10Rik	1.21991	0.043266	/
Ptgds	1.21954	0.0409135	membrane;lipid biosynthesis;binding;prostaglandin-D synthase activity;fatty acid biosynthesis;transport;isomerase activity;endoplasmic reticulum;prostaglandin biosynthesis;transporter activity;nucleus
Myd116	1.21841	0.0169497	cell differentiation;development
A730042J05Rik	1.21838	0.0293572	/
1600027N09Rik	1.21836	0.0194158	/
AK020089_477;S=AK020089	1.21764	0.0396261	/
Tbc1d22a	1.21758	0.0433824	GTPase activator activity
D12Ertd647e	1.21756	0.0249465	/
Slc6a3	1.21713	0.0384081	membrane;regulation of dopamine metabolism;dopamine biosynthesis;integral to plasma membrane;monoamine transporter activity;dopamine transport;symporter activity;monoamine transport;transport;neurotransmitter:sodium symporter activity;dopamine catabolism;dopamine transporter activity;integral to membrane;neurotransmitter transport
Hcrt	1.21648	0.032663	endoplasmic reticulum;neuropeptide signaling pathway;feeding behavior
AI325464	1.21612	0.0271997	electron transport;mitochondrion;oxidoreductase activity
Drpla	1.21499	0.0442042	cytoplasm;toxin receptor binding;toxin metabolism;nucleus
9430077D24Rik	1.21487	0.024062	/
Cox5b	1.21411	0.025129	membrane;electron transport;cytochrome-c oxidase activity;mitochondrial inner membrane;mitochondrion;oxidoreductase activity;mitochondrial envelope;zinc ion binding;metal ion binding
Tmlhe	1.21158	0.0319527	carnitine biosynthesis;oxidoreductase activity, acting on single donors with incorporation of molecular oxygen, incorporation of two atoms of oxygen;iron ion binding;mitochondrion;oxidoreductase activity;trimethyllysine dioxygenase activity
9030411K21Rik	1.2114	0.0446666	/
NM_021423_4368;S=NM_021423	1.20934	0.0131289	/
Galnt2	1.20873	0.0208003	manganese ion binding;polypeptide N-acetylgalactosaminyltransferase activity;sugar binding;protein amino acid O-linked glycosylation;calcium ion binding;transferase activity;Golgi lumen;Golgi stack;integral to membrane
1700067C01Rik	1.20769	0.0132356	/
Odz2	1.20694	0.0133885	integral to plasma membrane
Sncg	1.2068	0.010621	cytoplasm;cell soma;axon;biological process unknown;molecular function unknown
Mtr	1.20641	0.00126363	/
Des	1.20614	0.0203861	insoluble fraction;muscle development;intermediate filament;sarcolemma;structural molecule activity;protein binding;Z disc;cytoskeleton;contractile fiber;synapse;structural constituent of cytoskeleton
Wnk2	1.2057	0.0249613	protein kinase activity;ATP binding;nucleotide binding;protein serine/threonine kinase activity;kinase activity;protein amino acid phosphorylation;transferase activity
Zfp35	1.20484	0.0294763	cell differentiation;transcription;development;DNA binding;regulation of transcription, DNA-dependent;spermatogenesis;zinc ion binding;nucleus;nucleic acid binding;metal ion binding
2610036D13Rik	1.20427	0.0134085	binding
Creb3l4	1.20427	0.0254828	DNA binding;nucleus
Cnih3	1.20402	0.0397737	/
1810008I18Rik	1.20385	0.021353	/
2310043N10Rik	1.20343	0.0486848	/
Ttn	1.20313	0.0209605	M line;muscle myosin;sarcomere alignment;protein binding;Z disc;structural constituent of cytoskeleton;sarcomere
Lenep	1.20249	0.0223013	cytoplasm
BC038311	1.20227	0.0423003	membrane;mitochondrion;protein insertion into membrane;integral to membrane
6030405A18	1.20218	0.0431542	/
AK013826_167;S=AK013826	1.19833	0.024323	/
Uhrf1	1.19823	0.0484069	ubiquitin ligase complex;ubiquitin cycle;ubiquitin-protein ligase activity;protein modification;ligase activity;protein binding;transcription;development;protein ubiquitination;cell proliferation;zinc ion binding;response to DNA damage stimulus;nucleus;DNA repair;metal ion binding;cell cycle
Ddx41	1.19814	0.0211506	nucleotide binding;hydrolase activity;RNA binding;zinc ion binding;nucleus;metal ion binding
Arl2bp	1.19785	0.0123149	soluble fraction;GTPase activator activity;biological process unknown;protein binding;small GTPase regulator activity
Noc4	1.19703	0.00787597	mitochondrion
4933429H19Rik	1.19702	0.048625	/
Olfr148	1.19676	0.0293609	sensory perception of smell;receptor activity;olfactory receptor activity;integral to membrane;G-protein coupled receptor protein signaling pathway
Creb3l1	1.19577	0.0230513	DNA binding;transcription factor activity;nucleus
Itpk1	1.19462	0.0435954	catalytic activity;magnesium ion binding;ATP binding;nucleotide binding;isomerase activity;inositol tetrakisphosphate 1-kinase activity;hydrolase activity;kinase activity;transferase activity;metal ion binding
Actr1a	1.19147	0.0479205	ATP binding;nucleotide binding;structural molecule activity;protein binding
E130115E03Rik	1.19065	0.0397192	/
Mbd6	1.19035	0.0146118	/
AK004262_773;S=AK004262	1.19012	0.00495687	/
D830016O14Rik	1.1887	0.0225616	/
2010003K11Rik	1.1882	0.0497385	/
2400010G15Rik	1.18786	0.0353464	/
Omg	1.18635	0.00629898	membrane;cell adhesion;protein binding;extracellular matrix (sensu Metazoa)
Fcho1	1.18524	0.0215815	/
Lrp2	1.18397	0.0244656	/
A930003A15Rik	1.18361	0.029636	/
Olfr397	1.18334	0.044934	receptor activity;olfactory receptor activity;integral to membrane;G-protein coupled receptor protein signaling pathway
Adrb1	1.18136	0.0210679	rhodopsin-like receptor activity;membrane;signal transducer activity;signal transduction;diet induced thermogenesis;brown fat cell differentiation;norepinephrine-epinephrine vasodilation during regulation of blood pressure;G-protein signaling, adenylate cyclase activating pathway;positive regulation of heart contraction rate by epinephrine-norepinephrine;receptor activity;increased strength of he…
Sirt2	1.18112	0.0210771	microtubule;cytoplasm;mitosis;hydrolase activity;zinc ion binding;cytoskeleton;metal ion binding;cell division;cell cycle
Acad10	1.18099	0.0334354	electron transport;electron carrier activity;mitochondrion;oxidoreductase activity;electron transfer flavoprotein;extracellular space;acyl-CoA dehydrogenase activity
Cd248	1.17908	0.0283655	membrane;cytoplasm;plasma membrane;biological process unknown
Pkn1	1.17635	0.0115096	peptidase activity;cytoplasm;protein kinase activity;ATP binding;nucleotide binding;protein serine/threonine kinase activity;cytoplasmic membrane-bound vesicle;protein-tyrosine kinase activity;kinase activity;protein amino acid phosphorylation;transferase activity;hyperosmotic response
Girk2	1.17236	0.0330804	/
Oxa1l	1.17216	0.0463894	mitochondrial inner membrane;mitochondrion;protein insertion into membrane
Cbs	1.17194	0.00758607	cystathionine beta-synthase activity
Jun	1.17048	0.045756	DNA binding;regulation of transcription, DNA-dependent;cellular physiological process;protein dimerization activity;protein binding;transcription factor complex;sequence-specific DNA binding;transcription factor activity;nucleus;regulation of progression through cell cycle;intracellular;leading edge cell differentiation;transcription;positive regulation of transcription from RNA polymerase II pro…
Dp1l1	1.17046	0.0166068	membrane;protein binding
Olfr531	1.16921	0.0391257	receptor activity;olfactory receptor activity;integral to membrane;G-protein coupled receptor protein signaling pathway
2810402K13Rik	1.16792	0.00612498	/
AJ430384	1.16569	0.0307463	peptidase activity;DNA binding;ubiquitin cycle;hydrolase activity;cysteine-type peptidase activity;zinc ion binding;nucleus;metal ion binding
Mgst3	1.16418	0.00300058	membrane;microsome;endoplasmic reticulum;biological process unknown;glutathione transferase activity;transferase activity;integral to membrane
Sall3	1.16317	0.0146723	DNA binding;regulation of transcription, DNA-dependent;zinc ion binding;nucleus;nucleic acid binding;metal ion binding;transcription
Stxbp1	1.16195	0.0120551	protein transport;vesicle docking during exocytosis;synaptic vesicle maturation;mitochondrion;transport;axon target recognition;protein binding;vesicle-mediated transport
Myodysa-pending	1.16154	0.0085152	nucleosome;DNA binding;negative regulation of transcription from RNA polymerase II promoter;protein homodimerization activity;protein binding;transcription factor activity;cell differentiation;chromosome;transcription;regulation of transcription, DNA-dependent;spermatogenesis;mitotic chromosome condensation;regulation of transcription from RNA polymerase II promoter;nucleus
Pln	1.16067	0.0395741	membrane;calcium channel regulator activity;ATPase inhibitor activity;calcium ion transport
Pfn2	1.15764	0.0137584	actin binding;protein binding;cytoskeleton;cytoskeleton organization and biogenesis;actin cytoskeleton
Myo9b	1.15734	0.0353751	motor activity;signal transduction;myosin;ATP binding;nucleotide binding;calmodulin binding;actin binding;GTPase activator activity;intracellular signaling cascade;cytoskeleton;cytoskeleton organization and biogenesis;zinc ion binding;diacylglycerol binding;metal ion binding
Bola3	1.15623	0.0456548	cellular component unknown;biological process unknown;molecular function unknown
Abca7	1.15515	0.00996624	ATP binding
Jup	1.15481	0.0144668	cell-cell adherens junction;binding;cell adhesion;desmosome;structural molecule activity;protein binding;intercellular junction;cytoskeleton;cytosol
Foxo6	1.15441	0.0221795	cytoplasm;DNA binding;transcription;regulation of transcription, DNA-dependent;nucleus
Atp1a3	1.15196	0.0426561	membrane;sodium ion binding;cytoplasm;sodium:potassium-exchanging ATPase activity;monovalent inorganic cation transporter activity;potassium ion transport;metabolism;catalytic activity;magnesium ion binding;ATP binding;nucleotide binding;sodium ion transport;plasma membrane;transport;potassium ion binding;hydrolase activity;cation transport;hydrolase activity, acting on acid anhydrides, catalyzin…
2410055N02Rik	1.15163	0.0337498	nucleotide binding;nucleic acid binding;mRNA stabilization;RNA binding
Slc22a17	1.15156	0.0303364	ion transport
2610507B11Rik	1.1481	0.00979841	/
4930570D08Rik	1.14651	0.0121105	/
0610009B22Rik	1.1422	0.0460286	/
Hspa4	1.14179	0.0304169	protein folding;response to heat;ATP binding;nucleotide binding;response to unfolded protein
Slc35a3	1.14163	0.0461662	nucleotide-sugar transporter activity;transport;nucleotide-sugar transport;carbohydrate transport;Golgi membrane;Golgi stack;sugar porter activity
Zbtb12	1.1386	0.0133404	biological process unknown;zinc ion binding;nucleus;metal ion binding
Tctex1	1.1372	0.0217642	motor activity;axonemal dynein complex;cytoplasmic dynein complex;microtubule;protein binding;dynein complex;microtubule-based process;Golgi apparatus
Arf5	1.13693	0.00510221	cytoplasm;protein transport;small GTPase mediated signal transduction;nucleotide binding;plasma membrane;transport;GTP binding;Golgi stack
Phxr5	1.13665	0.0254206	/
Ptges2	1.13653	0.0481869	membrane;DNA binding;cell redox homeostasis;cytosol;integral to membrane;fatty acid biosynthesis;prostaglandin biosynthesis;lipid biosynthesis;electron carrier activity;nucleus;isomerase activity;transcriptional activator activity;regulation of transcription;secretion;prostaglandin-E synthase activity
Cblc	1.13396	0.00771156	cell surface receptor linked signal transduction;signal transducer activity;ubiquitin ligase complex;ubiquitin-dependent protein catabolism;ubiquitin-protein ligase activity;calcium ion binding;protein binding;intracellular signaling cascade;zinc ion binding;nucleus;metal ion binding
Capn9	1.13372	0.0311808	peptidase activity;hydrolase activity;cysteine-type peptidase activity
0610007C21Rik	1.13063	0.00717917	/
Zfhx2	1.12941	0.0193002	DNA binding;biological process unknown;zinc ion binding;nucleus;metal ion binding
2700078K13Rik	1.12911	0.0202423	/
Sh2d3c	1.12837	0.0131492	signal transduction;intracellular;small GTPase mediated signal transduction;transmembrane receptor protein tyrosine kinase adaptor protein activity
Pde3a	1.12467	0.0399632	cGMP-inhibited cyclic-nucleotide phosphodiesterase activity;hydrolase activity
Fen1	1.12234	0.0274895	magnesium ion binding;DNA binding;manganese ion binding;nuclease activity;exonuclease activity;flap endonuclease activity;DNA replication;hydrolase activity;endonuclease activity;nucleus;DNA repair
Bat1a	1.12146	0.0302311	spliceosome complex;nucleotide binding;mRNA processing;hydrolase activity;nuclear mRNA splicing, via spliceosome
Pkmyt1	1.11992	0.0485204	membrane;protein kinase activity;ATP binding;nucleotide binding;protein serine/threonine kinase activity;endoplasmic reticulum;kinase activity;protein amino acid phosphorylation;transferase activity;Golgi stack;cell cycle
Arnt2	1.11671	0.04811	signal transducer activity;transcription factor activity;signal transduction;transcription;positive regulation of transcription from RNA polymerase II promoter;regulation of transcription;DNA binding;regulation of transcription, DNA-dependent;transcription regulator activity;protein heterodimerization activity;two-component signal transduction system (phosphorelay);transcription factor complex;nu…
Plxna2	1.11461	0.0438595	/
G630024C07Rik	1.10785	0.0322476	zinc ion binding;nucleus;metal ion binding
Plcg1	1.10504	0.0213002	signal transducer activity;signal transduction;lipid metabolism;cellular component unknown;phosphoinositide phospholipase C activity;embryonic development (sensu Mammalia);calcium ion binding;protein binding;hydrolase activity;intracellular signaling cascade;lipid catabolism;phospholipase C activity
Mus81	1.10468	0.0282301	DNA recombination;magnesium ion binding;nucleic acid binding;nuclease activity;DNA metabolism;protein binding;hydrolase activity;endonuclease activity;response to DNA damage stimulus;nucleus;DNA repair;metal ion binding
Neurog1	1.10429	0.00120139	nervous system development;DNA binding;regulation of transcription, DNA-dependent;transcription regulator activity;inner ear morphogenesis;positive regulation of exit from mitosis;cell fate commitment;neuron differentiation;nucleus;cell differentiation;transcription;development;regulation of transcription
1810014P07Rik	1.1019	0.0104423	/
Hamp2	1.0882	0.00513606	hormone activity;extracellular region;iron ion homeostasis;xenobiotic metabolism;defense response to bacteria;defense response to fungi;response to pathogen
BC025575	1.08815	0.0179445	/
Ubtf	0.915761	0.0409821	DNA binding;regulation of transcription, DNA-dependent;protein binding;nucleolus;transcription factor activity;nucleus;transcription
Atp5b	0.907437	0.0400221	hydrogen ion transporter activity;hydrogen-transporting ATP synthase activity, rotational mechanism;mitochondrial inner membrane;hydrogen-exporting ATPase activity, phosphorylative mechanism;ATP binding;ATP biosynthesis;mitochondrion;hydrogen-transporting ATPase activity, rotational mechanism;transport;proton-transporting two-sector ATPase complex;ATP synthesis coupled proton transport;hydrolase …
Cdx1	0.907423	0.0239105	DNA binding;regulation of transcription, DNA-dependent;pattern specification;transcription factor complex;sequence-specific DNA binding;transcription factor activity;nucleus;development;regulation of transcription
4930405A07Rik	0.902924	0.0467517	/
9530039J15Rik	0.898231	0.0238697	ARF GTPase activator activity;actin filament-based process;ruffle
Cdk7	0.889572	0.0127842	cyclin-dependent protein kinase activity;protein kinase activity;ATP binding;nucleotide binding;protein serine/threonine kinase activity;cell division;kinase activity;protein amino acid phosphorylation;transcription;transferase activity;regulation of transcription, DNA-dependent;nucleus;cell cycle
Clcn3	0.881617	0.0193077	membrane;ion channel activity;transport;chloride transport;voltage-gated ion channel activity;voltage-gated chloride channel activity;ion transport
Eef1d	0.880478	0.0315847	protein biosynthesis;translation elongation factor activity;translational elongation;eukaryotic translation elongation factor 1 complex
Hist3h2a	0.879071	0.0319479	/
6530421E24Rik	0.878019	0.0255887	/
Thoc4	0.875587	0.0358228	protein folding;spliceosome complex;nucleotide binding;transport;mRNA processing;unfolded protein binding;single-stranded DNA binding;nuclear mRNA splicing, via spliceosome;mRNA export from nucleus;RNA binding;nucleus
2610204K14Rik	0.873559	0.0426615	/
Abcb8	0.870783	0.0186803	ATP binding;nucleotide binding
Cct3	0.869158	0.0436012	protein folding;ATP binding;chaperonin-containing T-complex;nucleotide binding;unfolded protein binding;cellular protein metabolism;protein binding
Fbln1	0.865563	0.0431228	extracellular region;calcium ion binding;extracellular matrix (sensu Metazoa)
Sui1-rs1	0.86429	0.0340147	translation initiation factor activity;translational initiation;protein biosynthesis
Nbr1	0.864237	0.00792026	zinc ion binding;metal ion binding
AI854408	0.86239	0.0430894	integral to membrane
Dach1	0.861284	0.0467459	DNA binding;protein binding;transcription factor activity;transcription;development;regulation of transcription;regulation of transcription, DNA-dependent;transcription factor complex;nucleus
Id2	0.860962	0.00590262	cytoplasm;heart development;transcription regulator activity;lymph node development;protein binding;development;regulation of transcription;nucleus
Trim28	0.85967	0.0373539	regulation of transcription, DNA-dependent;positive regulation of transcription, DNA-dependent;negative regulation of transcription from RNA polymerase II promoter;protein binding;zinc ion binding;chromatin;nucleus;intracellular;ubiquitin cycle;metal ion binding;transcription coactivator activity;transcription;transcriptional repressor activity
Defb35	0.859348	0.0415859	defense response to Gram-negative bacteria;cellular component unknown;defense response;extracellular space;defense response to bacteria;molecular function unknown
Cacnb3	0.857509	0.0358769	ion channel activity;voltage-gated calcium channel complex;voltage-gated calcium channel activity;transport;calcium ion binding;high voltage-gated calcium channel activity;calcium ion transport;voltage-gated ion channel activity;ion transport;calcium channel activity
Eef2	0.856747	0.0412929	protein biosynthesis;nucleotide binding;translation elongation factor activity;GTP binding
Vamp5	0.856588	0.00756742	integral to plasma membrane;striated muscle development;cell differentiation;development;vesicle-mediated transport
Ppp2r1a	0.856552	0.00827931	binding;protein binding;cytosol
C030044M21Rik	0.855552	0.0311347	/
Htr2a	0.855365	0.0190164	rhodopsin-like receptor activity;membrane;signal transducer activity;signal transduction;receptor activity;G-protein coupled receptor activity;G-protein coupled receptor protein signaling pathway
Ndufs3	0.854979	0.0250107	electron transport;mitochondrial inner membrane;mitochondrion;oxidoreductase activity, acting on NADH or NADPH
Hars	0.854615	0.0385322	cytoplasm;tRNA aminoacylation for protein translation;protein biosynthesis;aminoacyl-tRNA ligase activity;ATP binding;nucleotide binding;histidyl-tRNA aminoacylation;ligase activity;histidine-tRNA ligase activity
Eif4g2	0.854595	0.0499659	cytoplasm;regulation of translation;RNA binding;regulation of protein biosynthesis
Klhl9	0.85372	0.00389769	protein binding
Sfrs2	0.853373	0.0355013	mRNA splice site selection;RNA binding;protein binding;spliceosome complex;nucleotide binding;mRNA processing;nucleus;nuclear mRNA splicing, via spliceosome;nucleic acid binding
Sppl3	0.852879	0.0421492	membrane;peptidase activity;D-alanyl-D-alanine endopeptidase activity;hydrolase activity;integral to membrane
Wibg	0.852595	0.0444637	/
Fpgs	0.852202	0.0306629	ATP binding;nucleotide binding;mitochondrion;ligase activity;one-carbon compound metabolism;tetrahydrofolylpolyglutamate synthase activity;folic acid and derivative biosynthesis
Pcna	0.85167	0.0179585	nuclear lamina;PCNA complex;DNA binding;DNA polymerase processivity factor activity;base-excision repair, gap-filling;DNA replication;regulation of DNA replication;protein binding;replication fork;cyclin-dependent protein kinase holoenzyme complex;nucleus
Mocs1	0.851617	0.0175569	/
4930580E04Rik	0.851112	0.0270946	/
Rnf40	0.850825	0.00902639	zinc ion binding;metal ion binding
Amaco	0.85042	0.0464548	identical protein binding;extracellular region;biological process unknown
2900024N03Rik	0.849929	0.0471623	/
Ubr1	0.849889	0.0172126	ubiquitin ligase complex;proteasome complex (sensu Eukaryota);ubiquitin-dependent protein catabolism;ubiquitin cycle;ubiquitin-protein ligase activity;ubiquitin conjugating enzyme activity;ligase activity;protein binding;zinc ion binding;metal ion binding
Add1	0.848853	0.0391194	membrane;calmodulin binding;structural molecule activity;cytoskeleton
0610012D17Rik	0.848569	0.0271233	/
B230333C21Rik	0.84803	0.0480916	/
Pdhb	0.84755	0.0120514	mitochondrion
5830490A12Rik	0.847374	0.0208366	/
Clns1a	0.847347	0.0263492	chloride transport;regulation of cell volume;nucleus
Fgl1	0.846929	0.00517044	/
Msi2h	0.845902	0.0310799	cytoplasm;nucleotide binding;polysome;biological process unknown;poly(U) binding;RNA binding;single-stranded RNA binding
Snrpe	0.843051	0.0384459	spliceosome complex;ribonucleoprotein complex;nuclear mRNA splicing, via spliceosome
9130221H12Rik	0.842811	0.041142	/
BC005655	0.842598	0.0457627	extracellular space;blastocyst development;molecular function unknown
Cyc1	0.842305	0.0381254	membrane;mitochondrial inner membrane;iron ion binding;mitochondrion;transport;heme binding;metal ion binding
Gdi3	0.840293	0.0462949	small GTPase mediated signal transduction;regulation of GTPase activity;GTPase activator activity;Rab GTPase activator activity;Golgi apparatus
Rplp2	0.839618	0.0493659	structural constituent of ribosome;intracellular;ribosome;ribonucleoprotein complex;translational elongation
mKIAA1740	0.837906	0.0484891	/
Ddx5	0.837589	0.0267185	ATP-dependent helicase activity;positive regulation of transcription;ATP binding;nucleotide binding;transcription cofactor activity;RNA helicase activity;nucleic acid binding;protein binding;hydrolase activity;RNA binding;helicase activity;nucleus
Dhx36	0.837368	0.0461011	hydrolase activity
2610300A13Rik	0.836153	0.0463129	/
Gfpt1	0.835926	0.0171579	cytoplasm;metabolism;transaminase activity;carbohydrate metabolism;sugar binding;carbohydrate biosynthesis;glutamine metabolism;transferase activity;glutamine-fructose-6-phosphate transaminase (isomerizing) activity
Pla2g12a	0.835926	0.0373518	intracellular;phospholipase A2 activity;extracellular region;calcium ion binding;endoplasmic reticulum;hydrolase activity;lipid catabolism;metal ion binding;Golgi apparatus
Esam1	0.835352	0.0362084	membrane;cell-cell adhesion;cell adhesion;homophilic cell adhesion;plasma membrane;protein binding;adherens junction;calcium-independent cell-cell adhesion;tight junction
Smad1	0.835322	0.0439309	protein binding;transcription factor activity;negative regulation of cell proliferation;homeostasis;common-partner SMAD protein phosphorylation;intracellular;BMP signaling pathway;transcription;positive regulation of transcription from RNA polymerase II promoter;hindbrain development;midbrain development;regulation of transcription, DNA-dependent;SMAD protein heteromerization;regulation of transc…
Atg3l	0.835108	0.0430363	cytoplasmic ubiquitin ligase complex;autophagy;protein transport;transport;ubiquitin cycle;protein modification;ubiquitin-like conjugating enzyme activity
Tgfb1i4	0.83316	3.25691e-05	transcription
Rnpep	0.832789	0.030827	peptidase activity;zinc ion binding;aminopeptidase B activity;metal ion binding
Mrfap1	0.830846	0.0222728	cellular component unknown;biological process unknown;protein binding
AA536749	0.830179	0.0252904	actin binding;cytoskeleton
Aprin	0.828482	0.0314206	regulation of cell proliferation;cellular component unknown;molecular function unknown
1300014I06Rik	0.827344	0.0276976	/
A730011L01Rik	0.826502	0.00872702	/
3110001I20Rik	0.826054	0.0334055	/
9030624J02Rik	0.82578	0.0211381	/
Casp3	0.825341	0.0436834	peptidase activity;cytoplasm;caspase activity;induction of apoptosis;response to wounding;negative regulation of cyclin dependent protein kinase activity;apoptosis;T cell homeostasis;negative regulation of B cell proliferation;keratinocyte differentiation;negative regulation of progression through cell cycle;induction of apoptosis via death domain receptors;hydrolase activity;cysteine-type peptid…
Gpiap1	0.825237	0.0243846	membrane
Apobec2	0.825001	0.0331549	RNA editase activity;mRNA processing;hydrolase activity, acting on carbon-nitrogen (but not peptide) bonds, in cyclic amidines;mRNA editing;hydrolase activity;zinc ion binding;metal ion binding
5730593N15Rik	0.824976	0.0175349	/
J207	0.824581	0.0111902	membrane;transport
Nrbp	0.823843	0.042265	protein kinase activity;ATP binding;nucleotide binding;receptor activity;JNK cascade;protein serine/threonine kinase activity;kinase activity;protein amino acid phosphorylation;transferase activity;endomembrane system;nucleus
4930563M21Rik	0.823329	0.0299366	/
Dlgap1	0.823159	0.00671945	membrane;cell-cell signaling;kinase activity;synapse;synaptic transmission
Ireb2	0.82289	0.0234437	cytoplasm;regulation of translation;iron-responsive element binding;iron ion binding;aconitate hydratase activity;translation repressor activity;iron ion homeostasis;4 iron, 4 sulfur cluster binding;RNA binding;lyase activity;iron-sulfur cluster binding;metal ion binding
Hist2h2aa1	0.822825	0.0169566	/
Hspcb	0.821666	0.0397529	protein folding;response to heat;ATP binding;nucleotide binding;mitochondrion;unfolded protein binding;protein binding;response to unfolded protein
1110020G09Rik	0.821553	0.0298111	mitochondrion
Trpv4	0.82151	0.0279309	vasopressin secretion;protein binding;calcium ion transport;regulation of response to osmotic stress;osmosensor activity;response to osmotic stress;integral to membrane;calmodulin binding;plasma membrane;transport;receptor activity;hyperosmotic salinity response;osmosensory signaling pathway;calcium ion binding;calcium channel activity
Ctsm	0.821468	0.0216422	/
2610528K11Rik	0.820638	0.000381636	/
5730427N09Rik	0.820255	0.0266774	intracellular;nucleus
3526402H21Rik	0.819113	0.0360458	protein dimerization activity;protein binding;transcription factor activity;regulation of cell size;axonogenesis;transcription;DNA binding;regulation of transcription, DNA-dependent;transcription factor complex;sequence-specific DNA binding;nucleus
Hnrpu	0.819014	0.0174997	ribonucleoprotein complex
4930429D17Rik	0.818968	0.013471	/
1110014K08Rik	0.817779	0.0476117	/
C030039L03Rik	0.816394	0.0111869	intracellular;DNA binding;nucleic acid binding;regulation of transcription, DNA-dependent;zinc ion binding;nucleus;metal ion binding
Ywhag	0.814481	0.0336082	protein targeting;cellular component unknown;protein domain specific binding
mKIAA0990	0.814213	0.0427477	/
D11Ertd707e	0.813898	0.0365688	/
H1f0	0.813438	0.0370004	chromosome;DNA binding;nucleus
Cct7	0.813414	0.0186134	protein folding;identical protein binding;ATP binding;chaperonin-containing T-complex;nucleotide binding;unfolded protein binding;cellular protein metabolism;protein binding
Lrp11	0.813176	0.034476	/
Hnrpa1	0.813155	0.046599	RNA processing;nucleotide binding;transport;mRNA processing;nucleic acid binding;ribonucleoprotein complex;mRNA export from nucleus;RNA binding;nucleus
Hnrpa3	0.811714	0.00500457	nucleotide binding;nucleic acid binding;ribonucleoprotein complex;RNA binding;nucleus
Tsg101	0.811056	0.0354289	protein binding;protein transport;negative regulation of cell proliferation;regulation of cell growth;negative regulation of transcription, DNA-dependent;cell differentiation;transcription corepressor activity;keratinocyte differentiation;cell cycle arrest;transport;nucleus;ubiquitin cycle;ubiquitin-protein ligase activity;protein modification
Top2a	0.810734	0.0333152	DNA unwinding during replication;DNA metabolism;DNA topological change;condensed chromosome;chromosome condensation;DNA topoisomerase (ATP-hydrolyzing) activity;chromosome;DNA topoisomerase activity;DNA binding;chromosome segregation;ATP binding;embryonic cleavage;nucleolus;nucleotide binding;nucleus;isomerase activity
Gtf2a2	0.809577	0.0359394	translation initiation factor activity;RNA polymerase II transcription factor activity;transcription;transcription initiation from RNA polymerase II promoter;regulation of transcription, DNA-dependent;nucleus;transcription factor TFIIA complex
AK017989_1458;S=AK017989	0.808794	0.0194872	/
Bad	0.808671	0.00361342	glucose homeostasis;induction of apoptosis;positive regulation of B cell differentiation;apoptosis;mitochondrion;induction of apoptosis by extracellular signals;protein binding;positive regulation of T cell differentiation;glucose catabolism;regulation of apoptosis
Dfy	0.808599	0.0394508	rhodopsin-like receptor activity;membrane;signal transducer activity;signal transduction;receptor activity;inflammatory response;G-protein coupled receptor activity;G-protein coupled receptor protein signaling pathway
1810035L17Rik	0.808592	0.00903891	/
4930428B01Rik	0.807547	0.0383555	/
Prei3	0.807479	0.00938086	membrane;transport;receptor activity;zinc ion binding;metal ion binding
1700012H05Rik	0.806933	0.0475809	ribonucleoprotein complex
Plk1	0.806399	0.0111751	protein kinase activity;ATP binding;nucleotide binding;protein serine/threonine kinase activity;protein binding;kinase activity;protein amino acid phosphorylation;transferase activity;nucleus
9830168K20	0.806259	0.024453	/
Skil	0.805943	0.0301357	nucleus
Rps3a	0.805898	0.0105798	structural constituent of ribosome;intracellular;protein biosynthesis;ribosome;ribonucleoprotein complex;cytosolic ribosome (sensu Eukaryota);ribosome biogenesis
Ilkap	0.805214	0.000490292	magnesium ion binding;integrin-mediated signaling pathway;hydrolase activity;phosphoprotein phosphatase activity;kinase activity;metal ion binding
D6Ertd253e	0.805051	0.0173405	membrane;integral to membrane
Rfx4	0.804338	0.0423976	nucleus;transcription
E130114P18Rik	0.803485	0.0320104	/
Hoxd12	0.80201	0.0419092	DNA binding;regulation of transcription, DNA-dependent;pattern specification;transcription factor complex;sequence-specific DNA binding;transcription factor activity;nucleus;organ morphogenesis;transcription;development;skeletal development;regulation of transcription
AA536717	0.801694	0.0393333	/
Nipa2	0.801429	0.0457425	/
Drp2	0.800697	0.0402649	plasma membrane;structural molecule activity;protein binding;cytoskeleton;zinc ion binding;metal ion binding
Tst	0.800557	0.0332363	thiosulfate sulfurtransferase activity;mitochondrion;sulfate transport;transferase activity
2310003C23Rik	0.800442	0.0446762	nucleus
F2rl3	0.799947	0.0392331	rhodopsin-like receptor activity;blood coagulation;peptidase activity;signal transducer activity;signal transduction;receptor activity;G-protein coupled receptor activity;integral to membrane;G-protein coupled receptor protein signaling pathway
Mosc2	0.799662	0.0408022	mitochondrial inner membrane;mitochondrion
Smc5l1	0.799246	0.0184586	/
Grin1	0.799234	0.00688772	membrane;cytoplasm;synaptic vesicle;ion channel activity;ionotropic glutamate receptor activity;magnesium ion binding;glutamate-gated ion channel activity;transport;receptor activity;calcium ion binding;receptor binding;protein binding;transporter activity;integral to membrane;membrane fraction;synapse;postsynaptic membrane;ion transport;synaptic transmission
Gmeb1	0.799118	0.00829978	/
AK035623_3267;S=AK035623	0.799097	0.0489632	/
Rnasen	0.798288	0.00910512	cellular component unknown;ribonuclease III activity;biological process unknown
Pi4k2b	0.79795	0.0146802	kinase activity
Hnrpc	0.797844	0.0223666	nucleotide binding;nucleic acid binding;ribonucleoprotein complex;pronucleus;RNA binding;nucleus
Hap1	0.797652	0.0156599	cytoplasmic membrane-bound vesicle;protein binding;vesicle transport along microtubule
AB041550	0.797464	0.00892279	/
B130055D15Rik	0.79674	0.0337442	binding
9430087D07Rik	0.796442	0.0147407	/
D330044F14Rik	0.796426	0.0238581	dorsal/ventral pattern formation;cytoplasmic dynein complex;determination of left/right symmetry;microtubule motor activity;ATPase activity, uncoupled;microtubule-based movement
D10Bwg1379e	0.796228	0.0119449	/
4933406L23Rik	0.795827	0.00270753	/
Brd3	0.794609	0.0142509	/
Bcap37	0.794233	0.0224228	membrane;signal transduction;mitochondrial inner membrane;mitochondrion;receptor activity;transcription;regulation of transcription, DNA-dependent;nucleus
Gtf3c4	0.794033	0.011727	DNA binding;transcription;transferase activity;nucleus;histone acetyltransferase activity;acyltransferase activity
Mapk8ip2	0.793815	0.0453381	cytoplasm;JNK cascade;protein binding;kinase activity
Gyg1	0.79327	0.0462732	glycogen biosynthesis;transferase activity, transferring hexosyl groups;carbohydrate biosynthesis;transferase activity;glycogenin glucosyltransferase activity
Slco3a1	0.792885	0.0106353	membrane;transport;transporter activity;ion transport
A930015K15	0.792458	0.00227137	/
C030007H22Rik	0.79222	0.0111511	/
Kctd12b	0.791411	0.0284794	ion channel activity
Mrgpre	0.790829	0.0291922	rhodopsin-like receptor activity;signal transducer activity;signal transduction;receptor activity
Hif1an	0.790521	0.0304106	oxidoreductase activity, acting on single donors with incorporation of molecular oxygen, incorporation of two atoms of oxygen;peptide-aspartate beta-dioxygenase activity;iron ion binding;oxidoreductase activity;transcription;regulation of transcription, DNA-dependent;nucleus;metal ion binding
4933409N07Rik	0.790497	0.00588763	/
C430048L16Rik	0.790235	0.0285905	/
Srpk1	0.790093	0.0181123	chromosome segregation;ATP binding;nucleotide binding;mRNA processing;protein serine/threonine kinase activity;nuclear mRNA splicing, via spliceosome;cell differentiation;kinase activity;transferase activity;nucleus
Wdr68	0.789757	0.0291336	/
1700024K11Rik	0.788747	0.0398129	/
Sla2	0.788473	0.00865335	/
Ppm1a	0.787642	0.0209384	/
Ppp1r3f	0.787528	0.0297705	/
9430025M21Rik	0.787351	0.0266565	/
Pank3	0.786817	0.013153	ATP binding;cellular component unknown;nucleotide binding;kinase activity;coenzyme A biosynthesis;transferase activity;pantothenate kinase activity
2610101N10Rik	0.786546	0.0334331	/
Cd24a	0.786504	0.0288328	membrane;external side of plasma membrane
3110052M02Rik	0.786477	0.0325891	/
Rme8	0.786301	0.0304848	/
BC030430_532;S=BC030430	0.785511	0.0203709	/
AK007825_963;S=AK007825	0.785181	0.00779546	/
E130105L11Rik	0.784772	0.0476934	cytoplasm;regulation of translation;RNA binding;regulation of protein biosynthesis
LOC193217	0.784564	0.0432028	/
Rln3	0.784084	0.0471171	hormone activity;positive regulation of cAMP biosynthesis;extracellular region;physiological process
Sema4d	0.783141	0.00078593	membrane;nervous system development;receptor activity;receptor binding;cell differentiation;positive regulation of axonogenesis;development
Atp5s	0.782844	0.0436474	hydrogen ion transporter activity;mitochondrion;transport;proton-transporting ATP synthase complex, coupling factor F(o);proton transport;ion transport
Hnrpd	0.782788	0.0412344	chromosome, telomeric region;chromosome;transcription;RNA binding;DNA binding;regulation of transcription, DNA-dependent;nucleotide binding;regulation of mRNA stability;ribonucleoprotein complex;telomere maintenance
Ncald	0.782668	0.0303954	/
2002-09-01	0.782038	0.0170595	synaptosome;nucleotide binding;cell division;protein binding;GTP binding;cell cycle
Thoc3	0.781935	0.038565	transport;mRNA processing;nuclear mRNA splicing, via spliceosome;mRNA export from nucleus;RNA binding;nucleus
Olfr137	0.780858	0.00311632	sensory perception of smell;receptor activity;olfactory receptor activity;integral to membrane;G-protein coupled receptor protein signaling pathway
Sfrs14	0.78081	0.00369893	intracellular;RNA processing;mRNA processing;nucleic acid binding;nuclear mRNA splicing, via spliceosome;RNA binding;nucleus
Malt1	0.780209	0.0352274	regulation of apoptosis
Katnb1	0.779815	0.00837608	dynein binding;mitosis;katanin;axon;cell division;microtubule;protein binding;centrosome;cell cycle
Lysmd2	0.7797	0.0449252	/
E030022H21	0.779345	0.0105416	/
LOC594844	0.779321	0.0187276	translation elongation factor activity
BC023121_1655;S=BC023121	0.779231	0.00402358	cytoplasm;caspase activity;induction of apoptosis;apoptosis;negative regulation of caspase activity;protein binding;negative regulation of apoptosis;proteolysis
Dncic1	0.779025	0.0403008	motor activity;cytoplasmic dynein complex;microtubule;protein binding;microtubule motor activity;dynein complex;microtubule-based movement
Gstm1	0.778007	0.0216907	metabolism;glutathione transferase activity;transferase activity
5330427D05Rik	0.777633	0.00690873	/
Prosc	0.777617	0.0174558	/
Bag1	0.776893	0.0342645	protein folding;protein modification;unfolded protein binding;protein binding;cytosol;neuron differentiation;nucleus
2500002B13Rik	0.77677	0.0156681	/
6330500A18Rik	0.775816	0.0469797	membrane;cytoplasm;protein transport;microsome;SNAP receptor activity;protein transporter activity;t-SNARE activity;transport;intracellular protein transport;Golgi stack;integral to membrane;Golgi apparatus
Impad1	0.774785	0.0182896	/
Pdap1	0.774516	0.0220142	platelet-derived growth factor receptor signaling pathway;platelet-derived growth factor binding;extracellular space
AK079403_247;S=AK079403	0.773559	0.00686393	/
Hnrpll	0.773067	0.0035677	nucleotide binding;mRNA processing;nucleic acid binding;ribonucleoprotein complex;structural molecule activity;viral capsid;RNA binding;nucleus
D330022H12Rik	0.772623	0.0345183	/
5830453K13Rik	0.772291	0.0485837	/
9530048J24Rik	0.771818	0.0246172	/
X83328	0.771796	0.033807	peptidase activity;metallopeptidase activity;hydrolase activity;proteolysis;zinc ion binding;metal ion binding
Cyp46a1	0.771107	0.0359723	membrane;electron transport;microsome;monooxygenase activity;lipid metabolism;iron ion binding;steroid metabolism;oxidoreductase activity;endoplasmic reticulum;heme binding;cholesterol metabolism;integral to membrane;metal ion binding
Dgkz	0.770819	0.00882031	protein kinase C activation;intracellular signaling cascade;kinase activity;transferase activity;diacylglycerol kinase activity;zinc ion binding;nucleus;diacylglycerol binding;metal ion binding
5930434B04Rik	0.770727	0.0271196	/
Commd7	0.769408	0.0355249	cellular component unknown;biological process unknown;molecular function unknown
A830059I20Rik	0.769398	0.00611471	/
D030034H08	0.76928	0.0411676	/
Dhx40	0.76911	0.00909971	ATP binding;hydrolase activity;helicase activity
Gcet2	0.768937	0.00218168	/
mKIAA0551	0.768557	0.0318759	/
Fusip1	0.768341	0.0411498	nucleotide binding;mRNA processing;nucleic acid binding;nuclear mRNA splicing, via spliceosome;RNA binding;nucleus
Hiat1	0.768181	0.0487744	tetracycline transport;tetracycline:hydrogen antiporter activity
mKIAA0802	0.767978	0.0447284	/
4931414L13Rik	0.767098	0.0417663	/
2210416O15Rik	0.766759	0.00577501	/
4932417H02Rik	0.766719	0.0383296	binding
Aggf1	0.766593	0.0111102	angiogenesis;intracellular;nucleic acid binding;cell differentiation;development
2310032M22Rik	0.765414	0.00166865	/
Scd1	0.765326	0.0174516	membrane;lipid biosynthesis;iron ion binding;fatty acid biosynthesis;oxidoreductase activity;endoplasmic reticulum;stearoyl-CoA 9-desaturase activity;oxidoreductase activity, acting on paired donors, with oxidation of a pair of donors resulting in the reduction of molecular oxygen to two molecules of water;integral to membrane
1110018J12Rik	0.764981	0.0135826	/
Chchd1	0.764857	0.00657473	biological process unknown;nucleus;molecular function unknown
D4Ertd22e	0.764638	0.0154659	/
Optn	0.764206	0.0347982	biological process unknown;Golgi stack;molecular function unknown
Fbxo27	0.764182	0.0410666	ubiquitin cycle;protein catabolism;protein binding
D630029K19Rik	0.763257	0.0094747	/
Snrpf	0.763134	0.0474224	/
E230022H04Rik	0.762955	0.0180597	/
2410091C18Rik	0.762143	0.0136534	methyltransferase activity;transferase activity
4930535G08Rik	0.762077	0.03385	/
1700013A02Rik	0.761025	0.0384586	/
Gad2	0.760958	0.0120783	membrane;carboxy-lyase activity;axon;neurotransmitter biosynthesis;lyase activity;synapse;glutamate decarboxylase activity;carboxylic acid metabolism;synaptic transmission
5530401J07Rik	0.760785	0.0234095	/
5830427D03Rik	0.760525	0.0338759	/
Maff	0.760306	0.00325639	DNA binding;regulation of transcription, DNA-dependent;regulation of epidermal cell differentiation;nucleus;regulation of progression through cell cycle;intracellular;embryonic development (sensu Mammalia);transcription
C230096C10Rik	0.759386	0.047193	/
Smtn	0.758889	0.0312913	/
9930029P06Rik	0.757294	0.021868	/
5730536A07Rik	0.757227	0.04397	/
4933425M15Rik	0.757178	0.0493618	/
Nup133	0.757143	0.0385567	RNA transport;protein transport;nuclear pore;transport;transporter activity;nucleus
Rxrb	0.756602	0.00785629	steroid hormone receptor activity;protein binding;transcription factor activity;transcription;DNA binding;regulation of transcription, DNA-dependent;zinc ion binding;sequence-specific DNA binding;nucleus;receptor activity;ligand-dependent nuclear receptor activity;metal ion binding
Tsnax	0.755888	0.00708476	cytoplasm;protein binding
9930022N03Rik	0.755825	0.0403399	/
4933403F05Rik	0.755124	0.0217671	/
C330049O21Rik	0.754792	0.000527177	/
Ate1	0.754247	0.0449228	protein arginylation;ubiquitin cycle;arginyltransferase activity;regulation of protein catabolism;transferase activity;nucleus;acyltransferase activity
Spt1	0.754188	0.0356496	/
Mtpn	0.751831	0.012202	/
1110031E24Rik	0.751365	0.0255339	protein binding;zinc ion binding;metal ion binding
Olfr1411	0.751266	0.00661436	rhodopsin-like receptor activity;signal transducer activity;signal transduction;sensory perception;sensory perception of smell;receptor activity;olfactory receptor activity;G-protein coupled receptor activity;integral to membrane;G-protein coupled receptor protein signaling pathway
Mlstd1	0.750708	0.0206639	long-chain-fatty-acyl-CoA reductase activity;wax biosynthesis;peroxisome
2610528A17Rik	0.750668	0.0213145	/
A130010J15Rik	0.750544	0.00848381	/
Cyp4v3	0.749942	0.0441778	membrane;electron transport;monooxygenase activity;iron ion binding;oxidoreductase activity;endoplasmic reticulum;heme binding;integral to membrane;metal ion binding
Dullard	0.749452	0.0427719	biological process unknown;molecular function unknown
Rufy2	0.749341	0.0256453	/
1700007H20Rik	0.748557	0.0362307	/
Nr3c1	0.748392	0.0386753	steroid hormone receptor activity;DNA binding;regulation of transcription, DNA-dependent;glucocorticoid receptor activity;protein binding;zinc ion binding;sequence-specific DNA binding;transcription factor activity;steroid binding;nucleus;receptor activity;glucocorticoid receptor signaling pathway;lipid binding;metal ion binding;transcription
5330423C17Rik	0.747521	0.0204836	/
V1rg7	0.747382	0.00566577	pheromone receptor activity;integral to plasma membrane;receptor activity;pheromone binding;response to pheromone
6330569M22Rik	0.747118	0.00286596	/
2900075B16Rik	0.747067	0.0234895	/
Casp2	0.746856	0.0207353	peptidase activity;induction of apoptosis;apoptosis;protein binding;hydrolase activity;cysteine-type peptidase activity;negative regulation of apoptosis;nucleus
2210408O09Rik	0.746462	0.0452868	/
1110034O07Rik	0.745162	0.00597944	nucleus;metal ion binding
Upf2	0.745009	0.0321035	/
Atp11c	0.744713	0.0441286	membrane;magnesium ion binding;ATP binding;nucleotide binding;hydrolase activity;cation transport;integral to membrane;ATPase activity, coupled to transmembrane movement of ions, phosphorylative mechanism;metal ion binding;phospholipid-translocating ATPase activity
Rabl2a	0.744572	0.00797598	membrane;nucleotide binding;GTP binding
Gpr150	0.744018	0.0330627	rhodopsin-like receptor activity;membrane;signal transducer activity;signal transduction;receptor activity;G-protein coupled receptor activity;integral to membrane;G-protein coupled receptor protein signaling pathway
Fkbp5	0.743883	0.0084207	protein folding;binding;isomerase activity;unfolded protein binding;peptidyl-prolyl cis-trans isomerase activity;nucleus
Ythdf2	0.743748	0.0460245	/
Slc39a10	0.743449	0.0403598	/
Grf2	0.743343	0.0285955	platelet-derived growth factor receptor signaling pathway;blood vessel development;guanyl-nucleotide exchange factor activity;signal transducer activity;cell-cell adhesion;protein binding;SH3/SH2 adaptor activity
1110056G13Rik	0.742459	0.02001	/
Klhl22	0.741046	0.0147317	/
Zfp259	0.740918	0.0321337	cytoplasm;nucleic acid binding;protein binding;zinc ion binding;nucleus;metal ion binding
3300001G02Rik	0.740873	0.00755273	spliceosome complex;mRNA processing;protein modification;nuclear mRNA splicing, via spliceosome;nucleus
LOC280621	0.740629	0.00884935	/
Fut1	0.740007	0.0302687	membrane;carbohydrate metabolism;transferase activity, transferring glycosyl groups;galactoside 2-alpha-L-fucosyltransferase activity;transferase activity;Golgi stack;integral to membrane;Golgi apparatus
LOC544963	0.739648	0.0108801	/
4930425O10Rik	0.739549	0.00249899	/
BC039142_786;S=BC039142	0.739131	0.0450648	/
2810008D09Rik	0.738247	0.0181167	/
Sdsl	0.737805	0.0248001	gluconeogenesis;L-serine ammonia-lyase activity
AY036118	0.73779	0.00718276	hemopoiesis;positive regulation of cell proliferation
Sybl1	0.737778	0.0474493	apical part of cell
Olfr1446	0.737382	0.0346254	receptor activity;olfactory receptor activity;G-protein coupled receptor activity;integral to membrane;G-protein coupled receptor protein signaling pathway
Nsdhl	0.736972	0.0248181	membrane;lipid biosynthesis;sterol-4-alpha-carboxylate 3-dehydrogenase (decarboxylating) activity;oxidoreductase activity;steroid delta-isomerase activity;sterol biosynthesis;cholesterol biosynthesis;3-beta-hydroxy-delta5-steroid dehydrogenase activity;cholesterol metabolism;steroid biosynthesis
AK015173_499;S=AK015173	0.736229	0.0375481	/
Bckdhb	0.736216	0.0227039	mitochondrial inner membrane;amino acid catabolism;alpha-ketoacid dehydrogenase activity
1810058I14Rik	0.735793	0.0332878	/
A930025A13Rik	0.735608	0.0025778	/
Arts1	0.735478	0.0170657	peptidase activity;cytoplasm;leucyl aminopeptidase activity;metallopeptidase activity;receptor activity;hydrolase activity;positive regulation of angiogenesis;methionyl aminopeptidase activity;proteolysis;aminopeptidase activity;zinc ion binding;metal ion binding;membrane alanyl aminopeptidase activity
Matr3	0.735166	0.0481092	nucleotide binding;nucleic acid binding;RNA binding;zinc ion binding;nucleus;metal ion binding
Wwtr1	0.734519	0.0257119	positive regulation of transcription from RNA polymerase II promoter;transcription regulator activity;protein binding;transcription;regulation of transcription, DNA-dependent;transcription factor complex;nucleus
U2af1-rs1	0.734043	0.0352329	nucleotide binding;nucleic acid binding;ribonucleoprotein complex;RNA binding;zinc ion binding;nucleus;metal ion binding
Snrpb	0.733445	0.00119066	cytoplasm;spliceosome complex;mRNA processing;ribonucleoprotein complex;protein binding;RNA binding;nucleus;small nucleolar ribonucleoprotein complex
Pkn2	0.732062	0.0083325	cytoplasm;nucleotide binding;kinase activity;transferase activity;nucleus
1500005K14Rik	0.73107	0.0337155	/
Supt5h	0.730803	0.0480247	nucleus;transcription
Kns2	0.730632	0.046492	motor activity;cytoplasm;binding;neuron projection;axon;axon cargo transport;microtubule;cytoplasmic vesicle;protein binding;microtubule motor activity;ciliary rootlet;kinesin complex
Dedd	0.730182	0.010109	protein binding;transcription;DNA binding;regulation of transcription, DNA-dependent;nucleus
Tex9	0.729839	0.0351039	/
2010004B12Rik	0.729622	0.0294973	/
Magmas	0.7292	0.0168164	membrane;cytoplasm;protein transport;protein targeting;mitochondrial inner membrane;mitochondrion;transport;molecular function unknown
Pols	0.72907	0.0391892	mitosis;DNA-directed DNA polymerase activity;DNA binding;nucleic acid binding;cell division;DNA replication;transferase activity;nucleus;nucleotidyltransferase activity;cell cycle
Zfp622	0.728792	0.00711693	zinc ion binding;metal ion binding
4632427E13Rik	0.726639	0.0406979	/
Ckmt1	0.725649	0.0296818	creatine kinase activity;mitochondrion;kinase activity;transferase activity;transferase activity, transferring phosphorus-containing groups
Rac1	0.724853	0.00243578	membrane;cytoplasm;intracellular;lamellipodium;GTPase activity;cell adhesion;lamellipodium biogenesis;cell projection;extrinsic to plasma membrane;small GTPase mediated signal transduction;nucleotide binding;cell migration;dendrite development;cytoplasmic membrane-bound vesicle;protein binding;positive regulation of phosphoinositide 3-kinase activity;cytoskeleton organization and biogenesis;GTP b…
AK014040_993;S=AK014040	0.724654	0.0183798	/
Pak7	0.724283	0.0420951	nucleotide binding;mitochondrion;protein serine/threonine kinase activity;kinase activity;anti-apoptosis
AI839735	0.724222	0.0342225	/
Ash2l	0.724009	0.0439217	transcription;regulation of transcription, DNA-dependent;zinc ion binding;metal ion binding
Glt25d1	0.723841	0.0200733	transferase activity
Vps4a	0.723742	0.0458687	membrane;protein transport;nucleoside-triphosphatase activity;transport;vacuole
2410019O14Rik	0.723658	0.00578792	/
Stambp	0.723534	0.032833	membrane;peptidase activity;signal transduction;metallopeptidase activity;ubiquitin cycle;hydrolase activity;ubiquitin thiolesterase activity;zinc ion binding;nucleus;anti-apoptosis;metal ion binding
Wdr37	0.723157	0.00408471	/
1110012N22Rik	0.722708	0.0339012	/
4933409L14Rik	0.722384	0.0172396	/
Zfp444	0.719729	0.041298	/
1700011C11Rik	0.719383	0.0205422	/
1700028F16Rik	0.719129	0.0352482	/
3110003A22Rik	0.718391	0.0211248	/
Hax1	0.717322	0.0365673	cell surface receptor linked signal transduction;mitochondrion;endoplasmic reticulum;protein binding;nucleus
C77713_210;S=C77713	0.717225	0.0135819	/
1010001B22Rik	0.71704	0.0115331	/
Magi2	0.716652	0.048017	signal transducer activity;signal transduction;receptor activity;protein binding;kinase activity
Tnfrsf13b	0.716544	0.0315342	external side of plasma membrane;integral to plasma membrane;negative regulation of B cell proliferation;receptor activity;B cell homeostasis;immune response
Fpgt	0.715715	0.0227835	fucose-1-phosphate guanylyltransferase activity;GDP-L-fucose biosynthesis;transferase activity;cytosol;nucleotidyltransferase activity
Cnksr2	0.715636	0.0388463	membrane;cytoplasm;plasma membrane;protein kinase binding;protein binding;regulation of signal transduction;protein kinase cascade
2310016L09Rik	0.715512	0.0174221	/
E030019O05	0.714874	0.00777016	/
2310012P17Rik	0.714294	0.0313121	DNA binding;nucleus
Polb	0.714232	0.0161926	microtubule;sodium ion binding;cytoplasm;beta DNA polymerase activity;microtubule binding;magnesium ion binding;base-excision repair;lyase activity;synaptonemal complex;sequence-specific DNA binding;response to DNA damage stimulus;spindle microtubule;nucleus;anti-apoptosis;nucleotidyltransferase activity;cell death;base-excision repair, gap-filling;metal ion binding
BC006923_1834;S=BC006923	0.71412	0.0247375	/
Uqcrb	0.712841	0.0371498	membrane;electron transport;mitochondrial electron transport, ubiquinol to cytochrome c;mitochondrial inner membrane;ubiquinol-cytochrome-c reductase activity;mitochondrion;oxidoreductase activity;transport;mitochondrial electron transport chain
Ptk9l	0.712355	0.0113175	cytoplasm;ATP binding;protein kinase C binding;intracellular signaling cascade;kinase activity
Gpr54	0.711732	0.0323644	membrane;integral to plasma membrane;signal transducer activity;negative regulation of cell proliferation;signal transduction;receptor activity;protein binding;G-protein coupled receptor activity;peptide receptor activity, G-protein coupled;negative regulation of cell migration;cell surface
C230061B10Rik	0.711501	0.0377753	/
Zfp146	0.710594	0.0381123	DNA binding;nucleic acid binding;nucleus;metal ion binding
6720456H09Rik	0.709062	0.0210329	/
Phkg2	0.707709	0.0301736	protein kinase activity;glycogen biosynthesis;ATP binding;nucleotide binding;carbohydrate metabolism;calmodulin binding;phosphorylase kinase complex;protein serine/threonine kinase activity;phosphorylase kinase activity;kinase activity;protein amino acid phosphorylation;transferase activity;glycogen metabolism
1700022O21Rik	0.707695	0.00597029	/
Sp4	0.70721	0.0205544	DNA binding;regulation of transcription, DNA-dependent;regulation of heart contraction;transcription factor complex;zinc ion binding;transcription factor activity;nucleus;nucleic acid binding;metal ion binding;transcription
4931429L15Rik	0.706157	0.0155842	/
Foxb2	0.70456	0.0106459	DNA binding;regulation of transcription, DNA-dependent;transcription factor complex;sequence-specific DNA binding;transcription factor activity;nucleus;transcription
9930116O05Rik	0.704371	0.0412059	DNA binding;transcription;regulation of transcription, DNA-dependent;nucleus
Pold2	0.702887	0.0394866	DNA-directed DNA polymerase activity;DNA binding;DNA replication;transferase activity;nucleus;nucleotidyltransferase activity
2410016O06Rik	0.702555	0.026993	ribosome biogenesis and assembly;nucleolus;chromatin remodeling;nucleolar preribosome;RNA binding
Gtf3c5	0.702379	0.0126362	DNA binding;transcription;nucleus
BC054407_2378;S=BC054407	0.702015	0.0255772	/
4732418C07Rik	0.701918	0.00808749	/
1700026N20Rik	0.701795	0.0484179	/
Tex10	0.701786	0.0264771	/
H2-Q5	0.700666	0.0119308	plasma membrane;defense response
A330107A15Rik	0.70065	0.0278138	/
BC021395	0.700506	0.00819197	/
Htr7	0.700462	0.0233398	rhodopsin-like receptor activity;membrane;signal transducer activity;signal transduction;receptor activity;melanocortin receptor activity;G-protein coupled receptor activity;G-protein coupled receptor protein signaling pathway
AA536743	0.69921	0.0316145	/
Dbr1	0.699066	0.0169374	RNA lariat debranching enzyme activity;nuclear mRNA splicing, via spliceosome
Bicd2	0.698845	0.00426122	protein binding;cytoskeleton;microtubule-based movement;Golgi apparatus
Gprc5d	0.697967	0.003514	visual perception;signal transducer activity;signal transduction;sevenless binding;plasma membrane;receptor activity;metabotropic glutamate, GABA-B-like receptor activity;G-protein coupled receptor activity;integral to membrane;G-protein coupled receptor protein signaling pathway
Uxs1	0.697935	0.0214309	/
Zcsl2	0.697714	0.00274506	zinc ion binding;nucleus;metal ion binding
Kifap3	0.696244	0.00669444	positive regulation of calcium-dependent cell-cell adhesion;negative regulation of cell proliferation;binding;Rho protein signal transduction;protein localization;Rho guanyl-nucleotide exchange factor activity;protein binding;microtubule motor activity;microtubule-based process;kinesin complex;kinesin binding;small GTPase regulator activity
2410019P08Rik	0.69593	0.0313677	/
5830462P14Rik	0.695655	0.00415782	/
Cry1	0.695484	0.0181169	protein binding;lyase activity;circadian rhythm;nucleus;receptor activity
Cops7a	0.69504	0.00348136	signalosome complex;biological process unknown;nucleus;molecular function unknown
Ager	0.694482	0.0227908	membrane;transport;receptor activity;protein binding
Gga2	0.694276	0.0297806	membrane;protein transport;intracellular;transport;clathrin coat of trans-Golgi network vesicle;intracellular protein transport;protein complex assembly;Golgi trans face;ADP-ribosylation factor binding
Villp	0.69159	0.00266537	/
2210011K15Rik	0.691369	0.00037251	/
Ggh	0.690613	0.00111436	catalytic activity;lysosome;gamma-glutamyl hydrolase activity;glutamine metabolism;hydrolase activity
Camk1	0.690407	0.0496188	protein kinase activity;signal transduction;catalytic activity;nervous system development;ATP binding;nucleotide binding;calmodulin binding;nucleocytoplasmic transport;protein serine/threonine kinase activity;protein binding;cell differentiation;kinase activity;protein amino acid phosphorylation;development;transferase activity;nucleus
Madhip	0.690156	0.00309895	/
Fabp2	0.690085	0.0018652	binding;transport;lipid binding
2010309E21Rik	0.690052	0.0246911	mitochondrion
1500037O19Rik	0.688316	0.0264325	/
BC025458	0.687377	0.0167975	actin binding;protein binding
Suhw3	0.687094	0.0177353	DNA binding;nucleic acid binding;transcription;regulation of transcription, DNA-dependent;zinc ion binding;nucleus;metal ion binding
V2r1b	0.687019	0.0175	receptor activity
4631402F24Rik	0.686677	0.0171159	/
Snx10	0.68627	0.0277097	protein transport;phosphoinositide binding;transport;protein binding
Txnl4	0.686254	0.00198516	electron transport;mitosis;spliceosome complex;mRNA processing;cell division;snRNP U5;nuclear mRNA splicing, via spliceosome;electron transporter activity;nucleus;cell cycle
Nsun3	0.686095	0.0401097	/
Ddx1	0.685758	0.0187741	glycolysis;ATP binding;nucleotide binding;phosphoglycerate kinase activity;helicase activity
2410080H04Rik	0.685642	0.0352563	/
Tagln	0.684113	0.017065	muscle development;cytoskeleton organization and biogenesis
D530049I02Rik	0.683802	0.00129138	/
Dhrsx	0.683218	0.0246	/
Gprk5	0.68192	0.0262537	integral to plasma membrane;ATP binding;nucleotide binding;receptor activity;kinase activity;transferase activity;G-protein coupled receptor activity;G-protein coupled receptor protein signaling pathway
Pnpla2	0.679898	0.0337689	/
Fgf10	0.679699	0.0369182	growth factor activity;fibroblast growth factor receptor signaling pathway;branching morphogenesis of a tube;negative regulation of cell proliferation;negative regulation of cell differentiation;lung development;chemotaxis;chemoattractant activity;cell-cell signaling;organ morphogenesis;extracellular space;protein binding;induction of an organ;fibroblast growth factor receptor binding;positive re…
4930555I21Rik	0.679604	0.0445347	/
Lbxcor1	0.679212	0.0151606	protein binding;negative regulation of transcription;transcription;transcription corepressor activity;regulation of transcription, DNA-dependent;transcription factor complex;nucleus
2810453L12Rik	0.679069	0.00727777	cell cycle
Srst	0.678699	0.00790871	/
Rel	0.678258	0.00444829	positive regulation of interleukin-12 biosynthesis;intracellular;DNA binding;positive regulation of transcription, DNA-dependent;regulation of progression through cell cycle;protein binding;transcription factor activity;transcription;regulation of transcription;regulation of transcription, DNA-dependent;cellular physiological process;nucleus;cytokine production
Rnf121	0.677747	0.0119657	ubiquitin cycle;zinc ion binding;metal ion binding
4632417N05Rik	0.677458	0.00482423	isomerase activity
E130113K22Rik	0.677022	0.00646711	/
5830445C04Rik	0.676927	0.012499	methyltransferase activity;transferase activity;nucleus
Tbc1d19	0.676785	0.0146212	/
4933439G12Rik	0.676406	0.0111528	/
NM_018744_2701;S=NM_018744	0.675228	0.0149779	/
NM_173033_2549;S=NM_173033	0.674707	0.0311745	/
Mbtps2	0.674364	0.0017482	peptidase activity;nucleus;metal ion binding
Abcb10	0.672822	0.0055562	membrane;mitochondrial inner membrane;ATP binding;nucleotide binding;nucleoside-triphosphatase activity;mitochondrion;transport;ATPase activity;transporter activity;ATPase activity, coupled to transmembrane movement of substances
6230416A05Rik	0.671918	0.020255	/
Adck5	0.671837	0.0437041	kinase activity
1500009L16Rik	0.671808	0.0331325	/
Cftr	0.671661	0.0304446	membrane;ion channel activity;ATP binding;nucleotide binding;nucleoside-triphosphatase activity;transport;ATPase activity;chloride channel activity;ATPase activity, coupled to transmembrane movement of substances;ion transport
Nudt8	0.670076	0.021486	magnesium ion binding;mitochondrion;manganese ion binding;hydrolase activity;metal ion binding
Ap1g2	0.669239	0.0122553	protein transport;binding;transport;coated pit;clathrin coat of trans-Golgi network vesicle;intracellular protein transport;protein complex assembly;vesicle-mediated transport;endocytosis;Golgi trans face
Rbed1	0.668845	0.028757	/
Abcc9	0.668328	0.0135243	membrane;potassium ion transport;ATP binding;nucleotide binding;nucleoside-triphosphatase activity;plasma membrane;transport;receptor activity;sulfonylurea receptor activity;ATPase activity;integral to membrane;ATPase activity, coupled to transmembrane movement of substances;sarcomere
Pck2	0.667636	0.0422628	gluconeogenesis;carboxy-lyase activity;phosphoenolpyruvate carboxykinase (GTP) activity;nucleotide binding;mitochondrion;manganese ion binding;phosphoenolpyruvate carboxykinase activity;kinase activity;GTP binding;lyase activity
Uckl1	0.667272	0.0109468	biosynthesis;uridine kinase activity;ATP binding;nucleotide binding;kinase activity;transferase activity
Asb8	0.66515	0.0349274	cellular component unknown
1500004F05Rik	0.664291	0.0138277	/
Wnt8b	0.664001	0.0273994	signal transducer activity;signal transduction;Wnt receptor signaling pathway;frizzled-2 signaling pathway;extracellular region;cell-cell signaling;organ morphogenesis;receptor binding;development;integral to membrane
4933433C11Rik	0.66219	0.043888	/
2310040A13Rik	0.661524	0.0425741	cellular component unknown;biological process unknown;molecular function unknown
D5Ertd593e	0.661406	0.0313159	/
Hsd17b4	0.661327	0.0389231	sterol carrier activity;metabolism;catalytic activity;lipid metabolism;mitochondrion;oxidoreductase activity;isomerase activity;peroxisome;lyase activity;fatty acid metabolism;3-hydroxyacyl-CoA dehydrogenase activity
B230308G19Rik	0.661312	0.0231882	/
Nme6	0.660863	0.000422326	nucleotide metabolism;GTP biosynthesis;magnesium ion binding;ATP binding;nucleoside diphosphate kinase activity;nucleotide binding;UTP biosynthesis;CTP biosynthesis;kinase activity;transferase activity;metal ion binding
Grifin	0.659913	0.0287653	/
Mtap7	0.658509	0.0162202	response to osmotic stress;microtubule associated complex;plasma membrane;protein binding;cytoskeletal regulatory protein binding;microtubule-based process
C330046G03Rik	0.658325	0.033717	sugar binding
Hsd17b9	0.658178	0.0380747	oxidoreductase activity
Prkag1	0.657813	0.0355409	lipid biosynthesis;fatty acid biosynthesis;AMP-activated protein kinase activity;kinase activity;response to stress;nucleus
Grb10	0.656836	0.0139898	signal transduction;insulin-like growth factor receptor signaling pathway;receptor activity;protein binding;intracellular signaling cascade;cytosol;SH3/SH2 adaptor activity
Lhx3	0.655182	0.00920978	DNA binding;regulation of transcription, DNA-dependent;transcription factor complex;zinc ion binding;sequence-specific DNA binding;transcription factor activity;nucleus;metal ion binding;transcription;regulation of transcription
1700113B09Rik	0.653495	0.00682722	/
4933408B17	0.653323	0.0151587	/
4930511A08Rik	0.652374	0.00938121	/
Usp33	0.65234	0.0126034	peptidase activity;cellular component unknown;biological process unknown;ubiquitin-specific protease activity
Sf3a1	0.651748	0.0139807	spliceosome complex;mRNA processing;protein modification;nuclear mRNA splicing, via spliceosome;nucleus
6030498E09Rik	0.649392	0.0065657	/
Kpna3	0.648859	0.00289049	/
Nol4	0.648541	0.00886371	nucleus
Dzip1l	0.648506	0.0268573	zinc ion binding;metal ion binding
1810043M15Rik	0.646995	0.0179682	ATP binding;nucleotide binding;kinase activity;transferase activity;nucleus
4930402H24Rik	0.646887	0.013926	/
Actl6a	0.646491	0.0379303	chromatin remodeling complex;chromatin remodeling;ATP binding;regulation of transcription, DNA-dependent;protein binding;chromatin binding;chromatin modification;regulation of cell growth;nucleus;structural constituent of cytoskeleton;actin filament;transcription
Pcdhb13	0.645919	0.0168214	calcium ion binding
2810002O09Rik	0.645552	0.047107	/
4930506C21Rik	0.64526	0.015209	/
D11Ertd497e	0.644285	0.0412741	/
1500015O20Rik	0.643284	0.0208961	/
Zfp592	0.642938	0.00236012	transcription;DNA binding;regulation of transcription, DNA-dependent;zinc ion binding;nucleic acid binding;metal ion binding
Hoxd1	0.641561	0.0246307	DNA binding;regulation of transcription, DNA-dependent;pattern specification;transcription factor complex;transcription factor activity;nucleus;organ morphogenesis;transcription;development;regulation of transcription
5033413H12Rik	0.640645	0.00843531	/
Fcrl1	0.639644	0.0354173	receptor activity
Homer3	0.63946	0.0159705	metabotropic glutamate receptor signaling pathway;cellular component unknown
Tm2d1	0.6392	0.0370595	integral to plasma membrane;induction of apoptosis by extracellular signals;G-protein coupled receptor activity;beta-amyloid binding
Gja7	0.639187	0.0428368	membrane;visual perception;heart development;cell communication;connexon channel activity;cell-cell signaling;cardiac muscle development;cell development;connexon complex;gap junction;gap-junction forming channel activity;integral to membrane;synaptic transmission
Nov	0.638834	0.0442802	growth factor activity;regulation of cell growth;insulin-like growth factor binding;extracellular region
4930448I18Rik	0.638252	0.0360987	/
1700113I22Rik	0.63807	0.0261606	/
1300002E11Rik	0.637014	0.00969702	/
AW049765	0.635776	0.0103969	plasma membrane;protein binding
Angptl3	0.634797	0.019748	extracellular region
Snx4	0.634637	0.0469769	/
Dtx2	0.634132	0.0468855	Notch signaling pathway;protein binding;zinc ion binding;nucleus;metal ion binding
Mbp	0.632551	0.0404878	myelination;structural molecule activity;structural constituent of myelin sheath
4833427G06Rik	0.632456	0.0162244	/
1700084P21Rik	0.631926	0.00842899	/
BC002199	0.630826	0.0378757	/
Usp1	0.62943	0.00463727	peptidase activity
AI450540	0.627457	0.0161341	/
mi	0.626904	0.000838333	/
Tcfec	0.626663	0.0294157	transcription factor activity;regulation of transcription, DNA-dependent;transcription factor complex
4933427I18Rik	0.626127	0.0266745	/
BC010311	0.624866	0.0242313	/
1110011D13Rik	0.624423	0.0358106	membrane;transferase activity
Slc27a2	0.624324	0.00751263	membrane;metabolism;catalytic activity;lipid metabolism;mitochondrion;endoplasmic reticulum;ligase activity;long-chain-fatty-acid-CoA ligase activity;peroxisome;fatty acid metabolism;long-chain fatty acid metabolism
Ros1	0.622655	0.0085865	intracellular;ATP binding;nucleotide binding;regulation of progression through cell cycle;receptor activity;protein-tyrosine kinase activity;kinase activity;transferase activity;cellular physiological process;integral to membrane
4833414L08Rik	0.621343	0.0333488	/
4930407G08Rik	0.619528	0.0157156	/
D15Bwg0759e	0.618105	0.037911	/
mKIAA0215	0.617853	0.0114722	/
4930486A15Rik	0.61603	0.00286671	/
Pxmp4	0.614601	0.0120862	biological process unknown;peroxisome;integral to membrane;molecular function unknown
D630041L21	0.614308	0.00128593	/
Ushbp1	0.613197	0.0220123	cellular component unknown;biological process unknown;PDZ domain binding
Kcnab2	0.612612	0.00649284	cytoplasm;integral to plasma membrane;potassium ion transport;ion channel activity;oxidoreductase activity;transport;potassium ion binding;potassium channel activity;voltage-gated ion channel activity;ion transport
1700015P03Rik	0.61223	0.00515918	/
9130017A15Rik	0.609756	0.00480136	/
1700047I17Rik	0.609292	0.0370773	/
Ccl17	0.605025	0.0437878	signal transduction;chemotaxis;chemokine activity;cytokine activity;cellular defense response
9530001N24Rik	0.603372	0.0141823	/
Lcat	0.600412	0.0285162	catalytic activity;lipid metabolism;steroid metabolism;transferase activity;phosphatidylcholine-sterol O-acyltransferase activity;cholesterol metabolism;acyltransferase activity
1200009F10Rik	0.597322	0.0382796	/
5930437A14Rik	0.596105	0.00575781	extracellular matrix (sensu Metazoa)
Gpr172b	0.595228	0.0275547	membrane;receptor activity
Olfr32	0.595005	0.0268519	integral to plasma membrane;signal transducer activity;signal transduction;sensory perception of smell;receptor activity;olfactory receptor activity;G-protein coupled receptor activity;integral to membrane;G-protein coupled receptor protein signaling pathway
Gstm3	0.593912	0.00903869	metabolism;glutathione transferase activity;transferase activity
1700003L19Rik	0.592999	0.0260341	/
Abcc4	0.592476	0.036682	platelet dense granule membrane;multidrug efflux pump activity;ATP binding;nucleotide binding;plasma membrane;multidrug transport;membrane fraction
Ulk1	0.59119	0.0185336	protein kinase activity;neuron projection;ATP binding;nucleotide binding;protein serine/threonine kinase activity;Ras protein signal transduction;protein binding;kinase activity;protein amino acid phosphorylation;axonogenesis;transferase activity;membrane fraction;cytoplasmic vesicle membrane
Slc7a10	0.585765	0.00518156	integral to plasma membrane;neutral amino acid transporter activity;amino acid transporter activity;protein binding;neutral amino acid transport
A930007D18Rik	0.581313	0.0126984	/
Ugt3a2	0.5801	0.0350645	transferase activity, transferring glycosyl groups;transferase activity
C330019G07Rik	0.578775	0.0271155	/
6330571D19Rik	0.577656	0.00737752	/
AK015850_313;S=AK015850	0.576702	0.0464953	/
E130106K10	0.576541	0.0374404	/
6430573F11Rik	0.575851	0.0109587	methyltransferase activity;transferase activity
Tagap	0.573663	0.0480329	/
4931403E03Rik	0.570512	0.0126379	/
Armcx3	0.567221	0.0144777	membrane;binding;integral to membrane
Oxt	0.566221	0.0282829	hormone activity;extracellular region;neurohypophyseal hormone activity
6530401C20Rik	0.564779	0.000285121	/
A730032D07Rik	0.556724	0.00725108	/
Kcnn2	0.556524	0.0197767	membrane;potassium ion transport;ion channel activity;calmodulin binding;transport;potassium channel activity;small conductance calcium-activated potassium channel activity;calcium-activated potassium channel activity;ion transport
E130307J04Rik	0.555335	0.0432506	/
Det1	0.548568	0.0364861	ubiquitin cycle;nucleus
Nphs2	0.546974	0.00252943	plasma membrane;protein binding
1700019E19Rik	0.54626	0.0359525	/
2310004O12Rik	0.546086	0.0120789	/
1700019P01Rik	0.544766	0.0143931	tubulin-tyrosine ligase activity;protein modification;ligase activity
C030004G16Rik	0.542191	0.00824398	/
4930473H19Rik	0.541444	0.00740721	/
Hspa9a	0.541357	0.0151881	cytoplasm;protein folding;response to heat;ATP binding;nucleotide binding;protein export from nucleus;mitochondrion;unfolded protein binding;protein binding;response to unfolded protein
BC051115_1832;S=BC051115	0.539985	0.0318346	/
Chmp7	0.538794	0.0188414	/
Igh-6	0.537514	0.00701676	/
Foxe1	0.537453	0.000125599	DNA binding;sequence-specific DNA binding;transcription factor activity;hair follicle morphogenesis;transcription;regulation of transcription, DNA-dependent;transcription factor complex;nucleus
Gdap1	0.536217	0.00876901	/
Mad2l2	0.535125	0.0090411	cell division
mKIAA0471	0.532612	0.00092281	cellular component unknown;biological process unknown;molecular function unknown
Epb4.1l5	0.531203	0.0031798	axial mesoderm development;cytoskeleton;paraxial mesoderm development
Junb	0.530227	0.0340668	DNA binding;regulation of transcription, DNA-dependent;cellular physiological process;protein dimerization activity;sequence-specific DNA binding;transcription factor activity;nucleus;regulation of progression through cell cycle;intracellular;transcription
Gpr43	0.529572	0.0201068	membrane;signal transducer activity;signal transduction;receptor activity;G-protein coupled receptor activity
Chdh	0.529545	0.0124195	electron transport;alcohol metabolism;choline dehydrogenase activity;mitochondrial inner membrane;glycine betaine biosynthesis from choline;mitochondrion;oxidoreductase activity;FAD binding;oxidoreductase activity, acting on CH-OH group of donors
Crybb1	0.528137	0.0140962	cytoplasm;structural constituent of eye lens;sensory organ development
D630005B22Rik	0.525606	0.0044283	/
AK020721_358;S=AK020721	0.525525	0.00501204	/
1110001P04Rik	0.514589	0.0464688	ATP-dependent helicase activity;intracellular;ATP binding;nucleotide binding;RNA helicase activity;nucleic acid binding;hydrolase activity;RNA binding;helicase activity;nucleus
Asrgl1	0.513814	0.00447094	/
BC057593	0.510285	0.0352353	zinc ion binding;nucleus;metal ion binding
AI426686	0.507197	0.0203172	/
MGC59407	0.50609	0.0100043	integral to membrane
Sh2bpsm1	0.503785	0.00961239	lamellipodium biogenesis;protein binding;ruffle;cell motility
Cdc40	0.502459	0.000753153	/
Slc39a14	0.500048	0.00368611	/
BC003332	0.499242	0.018693	/
1700020D12Rik	0.497012	0.0234756	/
Npy1r	0.496359	0.000496133	rhodopsin-like receptor activity;membrane;pancreatic polypeptide receptor activity;neuropeptide Y receptor activity;signal transducer activity;glucose metabolism;signal transduction;regulation of body size;peptide YY receptor activity;receptor activity;blood pressure regulation;sensory perception of pain;neuropeptide signaling pathway;feeding behavior;G-protein coupled receptor activity;G-protein…
Ilf3	0.494736	0.0140668	oxygen transport;protein binding;protein amino acid methylation;intracellular;transcription;RNA binding;DNA binding;regulation of transcription, DNA-dependent;double-stranded RNA binding;nucleus;oxygen transporter activity
1700012B09Rik	0.48147	0.000931019	/
NM_198608_2157;S=NM_198608	0.480735	0.0090993	/
B230215L15Rik	0.479374	0.00454657	/
5730406E14Rik	0.478074	0.0461775	/
5330421F21Rik	0.465634	0.000305056	/
5430432N15Rik	0.460681	0.00250193	/
D630023F18Rik	0.457646	0.0488545	/
1100001F19Rik	0.45675	0.0052208	/
Glrp1	0.454439	0.0448665	regulation of transcription from RNA polymerase II promoter;nucleus
A930013F10Rik	0.445699	0.0416372	/
Olfr1110	0.435477	0.0213226	receptor activity;olfactory receptor activity;G-protein coupled receptor activity;integral to membrane;G-protein coupled receptor protein signaling pathway
1110054H05Rik	0.431215	0.0167173	/
Dlg5	0.428498	0.018656	/
Hist1h2ac	0.426035	0.0167544	/
4930534H03Rik	0.404912	0.032198	/
1700055N04Rik	0.397964	0.0373885	metabolism;oxidoreductase activity
Rasa2	0.395112	0.00486278	GTPase activator activity;intracellular signaling cascade;zinc ion binding;metal ion binding
Itgal	0.394225	0.0247857	membrane;cell adhesion;magnesium ion binding;integrin-mediated signaling pathway;plasma membrane;activated T cell proliferation;receptor activity;calcium ion binding;protein binding;integrin complex
NM_024272_579;S=NM_024272	0.385234	0.0107371	/
4930584D05Rik	0.383327	0.00709689	/
A230081C05	0.382578	0.0328997	/
2010107G12Rik	0.371741	0.0494699	/
Ccr8	0.367896	0.000588347	rhodopsin-like receptor activity;membrane;signal transducer activity;signal transduction;chemotaxis;receptor activity;defense response;protein binding;G-protein coupled receptor activity;G-protein coupled receptor protein signaling pathway;C-C chemokine receptor activity
Cish	0.362825	0.0226653	protein kinase C activation;negative regulation of signal transduction;regulation of cell growth;plasma membrane;protein binding;intracellular signaling cascade
Zdhhc20	0.361297	0.043215	cellular component unknown;biological process unknown;molecular function unknown
Adrb3	0.35559	0.044954	rhodopsin-like receptor activity;membrane;signal transducer activity;beta-3 adrenergic receptor binding;signal transduction;diet induced thermogenesis;brown fat cell differentiation;norepinephrine-epinephrine vasodilation during regulation of blood pressure;G-protein signaling, adenylate cyclase activating pathway;beta-adrenergic receptor activity;receptor activity;heat generation;negative regula…
1810026B05Rik	0.306786	0.00786446	/
Morc2b	0.267133	0.0497286	isomerase activity;kinase activity
AK014660_1396;S=AK014660	0.232758	0.0200258	/
5730408K05Rik	0.214064	0.0387422	/
C630001G20	0.177001	0.0111485	/

## Sheet: P7
Symbol	Ratio at P7	P-value	Gene Ontology
Dnahc11	3.94388	1.27071e-05	axonemal dynein complex;cilium;ciliary or flagellar motility;determination of left/right symmetry;microtubule motor activity
Gosr1	2.88861	0.03527	membrane;protein transport;transport;receptor activity;protein binding;intracellular protein transport;Golgi membrane;ER to Golgi vesicle-mediated transport
4930578N18Rik	2.4548	4.0905e-05	NA
Cdca7l	2.12189	0.00111406	NA
3110009E22Rik	1.9059	0.00288595	NA
Sod1	1.89357	4.62616e-06	superoxide metabolism;cytoplasm;removal of superoxide radicals;response to oxidative stress;copper, zinc superoxide dismutase activity;antioxidant activity;mitochondrion;oxidoreductase activity;copper ion binding;DNA fragmentation during apoptosis;superoxide dismutase activity;zinc ion binding;superoxide release;activation of MAPK activity;metal ion binding
4930587E11Rik	1.86656	0.00240386	NA
Rbbp5	1.79593	0.0191026	NA
Prkag3	1.69998	0.0225092	lipid biosynthesis;glycogen biosynthesis;glucose transport;fatty acid biosynthesis
Pcp4	1.69848	0.000292818	NA
4930568H22Rik	1.6366	0.0388053	NA
beta enolase	1.61381	0.00224513	NA
Car15	1.60668	0.0245735	carbonate dehydratase activity;one-carbon compound metabolism;lyase activity;zinc ion binding;metal ion binding
8030499H02Rik	1.60599	0.011439	mitosis;nervous system development;chromatin modification;ubiquitin cycle;cell division;microtubule;cytoskeleton;cell differentiation;transcription;development;regulation of transcription, DNA-dependent;nucleus;cell cycle
6332401O19Rik	1.60409	0.00638348	NA
Son	1.6012	1.65732e-05	protein binding;intracellular;RNA binding;DNA binding;double-stranded RNA binding;nucleus;nucleic acid binding
Atp5o	1.59034	5.70653e-05	hydrogen-transporting ATP synthase activity, rotational mechanism;mitochondrion;hydrogen-transporting ATPase activity, rotational mechanism;transport;proton-transporting two-sector ATPase complex;ATP synthesis coupled proton transport;proton-transporting ATP synthase complex, catalytic core F(1);ion transport;metal ion binding
C430039J16Rik	1.58955	0.0324117	NA
Chst10	1.58317	0.0104796	membrane;sulfotransferase activity;carbohydrate metabolism;learning;transferase activity;long-term memory;integral to membrane
Mrpl47	1.57346	0.0193706	structural constituent of ribosome;protein biosynthesis;mitochondrion;ribonucleoprotein complex;mitochondrial ribosome
Hist1h1d	1.57106	0.0381362	DNA binding;protein binding;nucleosome;nucleus;nucleosome assembly;chromosome;nucleosome spacing
9430041J12Rik	1.56463	0.0437389	NA
V1ri10	1.55969	0.00162829	pheromone receptor activity;integral to plasma membrane;receptor activity;pheromone binding;response to pheromone
D19Ertd678e	1.55448	0.0305278	NA
1700123K08Rik	1.54796	0.0272396	NA
Atp6ap2	1.53776	0.034433	receptor activity
Psma3	1.52656	0.0281977	peptidase activity;ubiquitin-dependent protein catabolism;endopeptidase activity;protein complex;protein binding;hydrolase activity;cytosol;threonine endopeptidase activity;proteasome core complex (sensu Eukaryota)
Map4k4	1.52075	0.017292	protein kinase activity;ATP binding;nucleotide binding;protein serine/threonine kinase activity;kinase activity;protein amino acid phosphorylation;transferase activity
Trpc1	1.51523	0.0334701	membrane;ion channel activity;transport;calcium ion binding;cation transport;calcium ion transport;ion transport;cation channel activity;calcium channel activity
Psmd10	1.51233	0.024224	cytosol;protein complex
Fut11	1.50579	0.0297851	transferase activity, transferring glycosyl groups;transferase activity;Golgi stack;integral to membrane
Rnase1	1.50044	0.0111824	pancreatic ribonuclease activity;nucleic acid binding;nuclease activity;hydrolase activity;endonuclease activity
Olfr242	1.49499	0.00954956	rhodopsin-like receptor activity;integral to plasma membrane;sensory perception of smell;receptor activity;olfactory receptor activity;G-protein coupled receptor activity;integral to membrane;G-protein coupled receptor protein signaling pathway
Mrps6	1.4941	0.0283942	structural constituent of ribosome;intracellular;protein biosynthesis;ribosome;mitochondrion;ribonucleoprotein complex
Ndufv1	1.49009	0.0189139	electron transport;mitochondrial inner membrane;iron ion binding;mitochondrion;4 iron, 4 sulfur cluster binding;FMN binding;oxidoreductase activity, acting on NADH or NADPH;NAD binding;iron-sulfur cluster binding;metal ion binding
Cryzl1	1.48974	0.00863359	oxidoreductase activity;zinc ion binding
Nkd2	1.48765	0.041938	NA
1500015O10Rik	1.4776	0.0398209	NA
Wdr61	1.46925	0.0292148	NA
Sh3bgrl	1.46595	0.0334481	cellular component unknown;biological process unknown;molecular function unknown
Edn2	1.45928	0.00632654	regulation of vasoconstriction;extracellular region;regulation of blood vessel size;positive regulation of smooth muscle contraction;pathogenesis;vasoconstriction
4933402C06Rik	1.45792	0.00696997	NA
Olfr1057	1.44861	0.00959832	sensory perception of smell;receptor activity;olfactory receptor activity;integral to membrane;G-protein coupled receptor protein signaling pathway
Hspy2l	1.44706	0.000184592	protein folding;DNA binding;transcription;response to unfolded protein;nucleus
Casp14	1.44564	0.0178765	peptidase activity;caspase activity;induction of apoptosis;apoptosis;hydrolase activity;cysteine-type peptidase activity
Suhw3	1.44178	0.0466882	DNA binding;nucleic acid binding;transcription;regulation of transcription, DNA-dependent;zinc ion binding;nucleus;metal ion binding
C030048B08Rik	1.43762	0.0194732	NA
4732418C07Rik	1.4336	0.00824858	NA
C6.1A	1.42646	0.0023627	ubiquitin ligase complex;enzyme regulator activity;response to X-ray
Chst8	1.42409	0.00291926	membrane;peptide hormone processing;proteoglycan biosynthesis;carbohydrate metabolism;N-acetylgalactosamine 4-O-sulfotransferase activity;transferase activity;Golgi stack;integral to membrane
St8sia5	1.40757	0.0277236	alpha-N-acetylneuraminate alpha-2,8-sialyltransferase activity;sialyltransferase activity;protein amino acid glycosylation;transferase activity, transferring glycosyl groups;integral to Golgi membrane;transferase activity;Golgi stack
Ndufc2	1.40667	0.0412452	NADH dehydrogenase (ubiquinone) activity;NADH dehydrogenase activity;mitochondrial inner membrane;mitochondrial electron transport, NADH to ubiquinone;mitochondrion;oxidoreductase activity
D030034H08	1.40586	0.0206669	NA
Sec63	1.40185	0.0180362	membrane;protein targeting;transport;unfolded protein binding;heat shock protein binding
E430012K20Rik	1.40137	0.0247262	NA
1810043H04Rik	1.39964	0.0490239	NA
Drd5	1.39902	0.0499708	membrane;integral to plasma membrane;signal transducer activity;signal transduction;receptor activity;transmission of nerve impulse;G-protein coupled receptor activity;G-protein coupled receptor protein signaling pathway
B230220B15Rik	1.39709	0.0496823	NA
Phtf1	1.39593	0.000345791	DNA binding;regulation of transcription, DNA-dependent;transcription regulator activity;transcription factor complex;transcription factor activity;nucleus;transcription;regulation of transcription
Spcs2	1.39271	0.0234394	membrane;peptidase activity;signal peptide processing;microsome;signal peptidase complex;signal peptidase activity;endoplasmic reticulum;hydrolase activity
Zcsl2	1.39234	0.0111925	zinc ion binding;nucleus;metal ion binding
Foxe1	1.3874	0.0321707	DNA binding;sequence-specific DNA binding;transcription factor activity;hair follicle morphogenesis;transcription;regulation of transcription, DNA-dependent;transcription factor complex;nucleus
Cfdp1	1.38291	0.0024541	basement membrane;regulation of cell shape;cell adhesion;regulation of cell proliferation;development;anti-apoptosis
4932702M13Rik	1.37824	0.0326622	NA
Zfp120	1.37822	0.0373514	biological process unknown;transcription;regulation of transcription, DNA-dependent;zinc ion binding;nucleus;metal ion binding
Wdr36	1.37665	0.0201477	NA
D15Ertd785e	1.37647	0.0220143	NA
Gart	1.37566	0.0122585	cytoplasm;biosynthesis;phosphoribosylformylglycinamidine cyclo-ligase activity;catalytic activity;ATP binding;purine base biosynthesis;nucleotide binding;purine nucleotide biosynthesis;ligase activity;phosphoribosylamine-glycine ligase activity;hydroxymethyl-, formyl- and related transferase activity;transferase activity;'de novo' IMP biosynthesis;phosphoribosylglycinamide formyltransferase activ…
Ttn	1.37505	0.000443733	M line;muscle myosin;sarcomere alignment;protein binding;Z disc;structural constituent of cytoskeleton;sarcomere
6330404M18Rik	1.37323	0.0041383	NA
Tsen34	1.37173	0.0183473	mRNA processing;tRNA processing;nuclease activity;protein binding;hydrolase activity;endonuclease activity;nucleus
Cul4b	1.37021	0.00942403	NA
C030027H14Rik	1.36422	0.0137465	NA
Pigf	1.36376	0.0451441	membrane;endoplasmic reticulum membrane;phosphotransferase activity, for other substituted phosphate groups;endoplasmic reticulum;protein binding
Raet1a	1.36271	0.024393	membrane
Enpp6	1.35887	0.0259823	NA
C030034E14Rik	1.35828	0.0170795	NA
March1	1.35676	0.0102039	ubiquitin cycle;zinc ion binding;metal ion binding
Olfr619	1.35545	0.0416668	NA
BC051115_1832;S=BC051115	1.34988	0.0345244	NA
Dlgap2	1.34764	0.00902912	membrane;protein targeting
Bhlhb3	1.33661	0.0324636	DNA binding;transcription corepressor activity;regulation of transcription, DNA-dependent;transcription regulator activity;negative regulation of transcription from RNA polymerase II promoter;transcriptional repressor complex;nucleus;transcription;regulation of transcription
Olig1	1.33639	0.00735705	transcription factor activity;transcription;development;regulation of transcription;DNA binding;regulation of transcription, DNA-dependent;transcription regulator activity;neuron lineage restriction;transcription factor complex;nucleus
Lass4	1.33487	0.0367347	membrane;lipid biosynthesis;DNA binding;sequence-specific DNA binding;endoplasmic reticulum;regulation of transcription;ceramide biosynthesis
AY036118	1.33226	0.00533616	hemopoiesis;positive regulation of cell proliferation
Htr6	1.32886	0.0277673	rhodopsin-like receptor activity;signal transducer activity;signal transduction;receptor activity;G-protein coupled receptor activity;G-protein coupled receptor protein signaling pathway
Homez	1.32856	0.0109532	transcription factor activity;transcription;DNA binding;regulation of transcription, DNA-dependent;nucleus
Gkn1	1.32658	0.0112816	growth factor activity;regulation of progression through cell cycle;secretory granule;cell proliferation;positive regulation of cell proliferation
Xrcc1	1.32611	0.00943206	NA
Abcb8	1.32447	0.00283385	ATP binding;nucleotide binding
Ranbp6	1.31903	0.0483983	protein transport;binding;transport;nucleus
6330408A02Rik	1.31577	0.0022562	NA
4930407G08Rik	1.31442	0.0375762	NA
Gpiap1	1.31403	0.00317869	membrane
Rnf182	1.31354	0.041936	metal ion binding
1810024J13Rik	1.31125	0.00518874	NA
6030458C11Rik	1.30919	0.00916756	NA
1700080E11Rik	1.30905	0.0474538	NA
P4ha1	1.30889	0.0452853	procollagen-proline 4-dioxygenase activity;oxidoreductase activity, acting on paired donors, with incorporation or reduction of molecular oxygen, 2-oxoglutarate as one donor, and incorporation of one atom each of oxygen into both donors;oxidoreductase activity, acting on single donors with incorporation of molecular oxygen, incorporation of two atoms of oxygen;peptidyl-proline hydroxylation to 4-…
Etd	1.30809	0.0364309	cellular component unknown;biological process unknown;molecular function unknown
Kcnj6	1.30766	0.00578617	membrane;G-protein activated inward rectifier potassium channel activity;integral to plasma membrane;potassium ion transport;ion channel activity;transport;potassium ion binding;potassium channel activity;voltage-gated ion channel activity;inward rectifier potassium channel activity;ion transport
Sumf1	1.30752	0.0323946	calcium ion binding;endoplasmic reticulum;metal ion binding
Pcmt1	1.29882	0.0200367	protein-L-isoaspartate (D-aspartate) O-methyltransferase activity;protein modification;S-adenosylmethionine-dependent methyltransferase activity;methyltransferase activity;protein amino acid methylation;transferase activity
Eif5a2	1.29509	0.0123508	translation initiation factor activity;translational initiation;protein biosynthesis
Olfr874	1.29322	0.0110533	receptor activity;olfactory receptor activity;G-protein coupled receptor activity;integral to membrane;G-protein coupled receptor protein signaling pathway
Kctd12	1.29229	0.00760952	membrane;potassium ion transport;ion channel activity;protein binding;voltage-gated potassium channel activity
Atp8a2	1.29055	0.0317729	membrane;magnesium ion binding;ATP binding;nucleotide binding;hydrolase activity;ATPase activity;cation transport;hydrolase activity, acting on acid anhydrides, catalyzing transmembrane movement of substances;ATPase activity, coupled to transmembrane movement of ions, phosphorylative mechanism;metal ion binding;phospholipid-translocating ATPase activity
C77713_210;S=C77713	1.2883	0.0232901	NA
Olfr1361	1.28786	0.0139609	sensory perception of smell;receptor activity;olfactory receptor activity;integral to membrane;G-protein coupled receptor protein signaling pathway
Fosl1	1.28777	0.0343057	DNA binding;regulation of transcription, DNA-dependent;nucleus
Fchsd2	1.28751	0.00308787	NA
Cbr1	1.28624	0.0369583	metabolism;cellular component unknown;oxidoreductase activity;carbonyl reductase (NADPH) activity
1500011J06Rik	1.28432	0.0300374	NA
Ifngr2	1.28288	0.0427061	receptor activity
AJ276961_2896;S=AJ276961	1.2826	0.0105916	mitosis;binding;negative regulation of microtubule depolymerization;cell division;microtubule;cytoplasmic microtubule;protein binding;cytoskeleton;microtubule binding;Golgi apparatus;cell cycle
Lcmt1	1.27684	0.0268783	cellular component unknown;methyltransferase activity;C-terminal protein carboxyl methyltransferase activity;C-terminal protein amino acid methylation;transferase activity
Scmh1	1.27448	0.0434012	NA
BC010801	1.27379	0.029867	transport;integral to membrane
Gnb4	1.27292	0.0118008	signal transducer activity;signal transduction;GTPase activity;heterotrimeric G-protein complex;G-protein coupled receptor protein signaling pathway;small GTPase regulator activity
Chrm3	1.27242	0.00756055	rhodopsin-like receptor activity;membrane;digestion;integral to plasma membrane;signal transducer activity;acetylcholine receptor signaling, muscarinic pathway;signal transduction;synaptic transmission, cholinergic;receptor activity;smooth muscle contraction;physiological process;positive regulation of smooth muscle contraction;muscarinic acetylcholine receptor, phospholipase C activating pathway…
Chrna3	1.26698	0.0400806	synaptic transmission, cholinergic;ion channel activity;neurotransmitter receptor activity;membrane fraction;postsynaptic membrane
mKIAA1244	1.26614	0.0433912	NA
C230082I21Rik	1.26284	0.0372811	NA
Tmem33	1.26258	0.0298266	membrane;protein binding;integral to membrane
4930432F04Rik	1.26238	0.0375722	NA
Gabrg3	1.25494	0.0496336	membrane;integral to plasma membrane;ion channel activity;GABA-A receptor activity;neurotransmitter receptor activity;transport;extracellular ligand-gated ion channel activity;gamma-aminobutyric acid signaling pathway;chloride transport;integral to membrane;postsynaptic membrane;ion transport
U17HG	1.25364	0.0393867	NA
Bpil3	1.25178	0.00965679	lipid binding
2810474O19Rik	1.24911	0.0338722	NA
1700024K11Rik	1.24692	0.0435997	NA
Dyrk1a	1.24392	0.00981077	protein kinase activity;ATP binding;nucleotide binding;peptidyl-tyrosine phosphorylation;non-membrane spanning protein tyrosine kinase activity;protein serine/threonine kinase activity;protein-tyrosine kinase activity;protein binding;kinase activity;protein amino acid phosphorylation;transferase activity;nucleus
Ifna4	1.24216	0.0235904	hematopoietin/interferon-class (D200-domain) cytokine receptor binding;extracellular region;defense response;response to virus;cytokine activity
mKIAA0471	1.23976	0.00283946	cellular component unknown;biological process unknown;molecular function unknown
1700015C15Rik	1.23756	0.0312635	NA
Il12rb2	1.23719	0.0432821	membrane;hematopoietin/interferon-class (D200-domain) cytokine receptor activity;cell surface receptor linked signal transduction;integral to plasma membrane;interleukin receptor activity;receptor activity;integral to membrane
A430107D22Rik	1.23615	0.0474763	NA
5730507C01Rik	1.23571	0.0418522	NA
Dnajc6	1.23439	0.0310812	NA
Dnaja2	1.23438	0.0231291	membrane;protein folding;unfolded protein binding;heat shock protein binding;zinc ion binding;metal ion binding
Opa1	1.23291	0.0334872	motor activity;GTPase activity;mitochondrial inner membrane;nucleotide binding;mitochondrion;GTP binding
Dlgap1	1.22944	0.00808112	membrane;cell-cell signaling;kinase activity;synapse;synaptic transmission
Vps33a	1.2277	0.0313672	membrane;protein transport;vesicle docking during exocytosis;platelet formation;transport;vesicle-mediated transport;regulation of developmental pigmentation
Fgl1	1.22651	0.00703533	NA
Hpcal1	1.22503	0.0377954	NA
Slco1c1	1.22287	0.0210775	membrane;transport;transporter activity;ion transport
2700007P21Rik	1.21954	0.0303684	NA
Sfrs1	1.21219	0.0390386	nucleotide binding;mRNA splice site selection;RNA binding;nucleus
Sfrs3	1.20794	0.0498894	spliceosome complex;nucleotide binding;mRNA processing;nucleic acid binding;mRNA splice site selection;nuclear mRNA splicing, via spliceosome;RNA binding;nucleus
2310043N13Rik	1.20739	0.0100575	NA
Stub1	1.20595	0.0436165	cytoplasm;binding;ubiquitin ligase complex;ubiquitin cycle;ubiquitin-protein ligase activity;ligase activity;protein ubiquitination
AK013751_182;S=AK013751	1.20471	0.0436206	NA
Itpk1	1.20395	0.0186084	catalytic activity;magnesium ion binding;ATP binding;nucleotide binding;isomerase activity;inositol tetrakisphosphate 1-kinase activity;hydrolase activity;kinase activity;transferase activity;metal ion binding
1110008H02Rik	1.20345	0.04448	NA
Iigp2	1.20332	0.0444998	GTPase activity;cellular component unknown;biological process unknown
BC022177_1554;S=BC022177	1.2032	0.0450844	NA
Il1f9	1.20167	0.0366969	interleukin-1 receptor binding;extracellular region;interleukin-1 receptor antagonist activity;extracellular space;cytokine activity;immune response
Moxd2	1.20041	0.0290891	NA
Nbr1	1.20019	0.00294225	zinc ion binding;metal ion binding
Ppp1cc	1.19422	0.0160835	protein phosphatase type 1 activity;iron ion binding;carbohydrate metabolism;mitochondrion;manganese ion binding;cell division;protein binding;hydrolase activity;phosphoprotein phosphatase activity;mitochondrial outer membrane;glycogen metabolism;protein amino acid dephosphorylation;metal ion binding;cell cycle
Slurp1	1.19067	0.0396837	cytokine activity
1110059J08Rik	1.18868	0.0259193	cellular component unknown;biological process unknown;molecular function unknown
Nxt2	1.18856	0.0458504	protein binding
Col11a2	1.18626	0.00612508	cytoplasm;collagen;phosphate transport;cell adhesion;extracellular matrix structural constituent conferring tensile strength;structural molecule activity;extracellular matrix structural constituent;extracellular matrix (sensu Metazoa)
AA536743	1.18519	0.0496307	NA
Hnrpll	1.18249	0.0490776	nucleotide binding;mRNA processing;nucleic acid binding;ribonucleoprotein complex;structural molecule activity;viral capsid;RNA binding;nucleus
D330010C22	1.18042	0.0343625	NA
Nell2	1.17745	0.026762	cell adhesion;calcium ion binding;structural molecule activity
BC040823	1.17652	0.0450361	NA
Defcr1	1.17356	0.04053	response to pest, pathogen or parasite;extracellular region;defense response;defense response to bacteria
Prp19	1.1722	0.0356716	ubiquitin ligase complex;DNA binding;mRNA processing;ubiquitin cycle;ubiquitin-protein ligase activity;nuclear mRNA splicing, via spliceosome;protein ubiquitination;response to DNA damage stimulus;nucleus;DNA repair
BC048600_508;S=BC048600	1.17199	0.0323784	NA
Ireb2	1.17142	0.041286	cytoplasm;regulation of translation;iron-responsive element binding;iron ion binding;aconitate hydratase activity;translation repressor activity;iron ion homeostasis;4 iron, 4 sulfur cluster binding;RNA binding;lyase activity;iron-sulfur cluster binding;metal ion binding
Tsta3	1.16845	0.00712397	GDP-L-fucose synthase activity;catalytic activity;oxidoreductase activity;isomerase activity;NAD binding;nucleotide-sugar metabolism
S100b	1.16812	0.0469431	cytoplasm;cell soma;regulation of neuronal synaptic plasticity;extracellular region;memory;calcium ion binding;zinc ion binding;nucleus;metal ion binding
Ndrg3	1.16745	0.0397799	catalytic activity;cell differentiation
Calm3	1.16738	0.00365799	calcium ion binding;cell cycle
Calb1	1.16661	0.00902356	cytoplasm;calcium ion binding;vitamin D binding;locomotory behavior
Za20d2	1.16207	0.00858971	DNA binding;zinc ion binding;nucleic acid binding;metal ion binding
Clns1a	1.161	0.0323148	chloride transport;regulation of cell volume;nucleus
A330019N05Rik	1.16099	0.0484707	NA
Ilf2	1.15962	0.035646	protein binding;transcription;DNA binding;regulation of transcription, DNA-dependent;nucleolus;nucleus
Hadhb	1.15873	0.0213771	acetyl-CoA C-acetyltransferase activity;mitochondrial inner membrane;lipid metabolism;mitochondrion;fatty acid beta-oxidation
Dalrd3	1.15761	0.043668	NA
Zfp35	1.15675	0.0268081	cell differentiation;transcription;development;DNA binding;regulation of transcription, DNA-dependent;spermatogenesis;zinc ion binding;nucleus;nucleic acid binding;metal ion binding
Serpinh1	1.15662	0.0319378	protein folding;response to heat;serine-type endopeptidase inhibitor activity;unfolded protein binding;endoplasmic reticulum;protein binding;response to unfolded protein
D7Bwg0611e	1.14542	0.0136099	NA
Ahcyl1	1.1415	0.0370607	cellular component unknown
Stk17b	1.1227	0.0119983	ATP binding;nucleotide binding;kinase activity;transferase activity
Rhoa	1.12181	0.00435521	membrane;actin cytoskeleton organization and biogenesis;intracellular;GTPase activity;cell-matrix adhesion;Rho protein signal transduction;cell adhesion;striated muscle development;small GTPase mediated signal transduction;nucleotide binding;integrin-mediated signaling pathway;plasma membrane;stress fiber formation;protein binding;cytoskeleton;cell differentiation;negative regulation of neuron ap…
D11Wsu68e	1.10755	0.0425449	protein transport;mitochondrion;transport;transcription;regulation of transcription, DNA-dependent;nucleus
Capzb	1.09952	0.0423458	actin cytoskeleton organization and biogenesis;lamellipodium;lamellipodium biogenesis;F-actin capping protein complex;barbed-end actin filament capping;cell projection organization and biogenesis;actin binding;cytoskeleton
Pcdhga3	0.933782	0.0451165	integral to plasma membrane;homophilic cell adhesion;plasma membrane;calcium-dependent cell-cell adhesion;calcium ion binding;growth cone;protein binding;intercellular junction;membrane fraction
B230107H12Rik	0.92751	0.0151438	NA
Hamp2	0.922179	0.0150509	hormone activity;extracellular region;iron ion homeostasis;xenobiotic metabolism;defense response to bacteria;defense response to fungi;response to pathogen
Supt6h	0.903323	0.0295642	RNA binding;regulation of transcription, DNA-dependent;intracellular signaling cascade;nucleus;nucleobase, nucleoside, nucleotide and nucleic acid metabolism;hydrolase activity, acting on ester bonds;transcription
Zfhx2	0.898474	0.0402243	DNA binding;biological process unknown;zinc ion binding;nucleus;metal ion binding
B130050I23Rik	0.897562	0.0364343	NA
Dnajc5	0.896548	0.0164567	protein folding;unfolded protein binding;heat shock protein binding
Fen1	0.895856	0.0375865	magnesium ion binding;DNA binding;manganese ion binding;nuclease activity;exonuclease activity;flap endonuclease activity;DNA replication;hydrolase activity;endonuclease activity;nucleus;DNA repair
Tlx3	0.894576	0.0362967	DNA binding;regulation of transcription, DNA-dependent;protein binding;transcription factor activity;respiratory gaseous exchange;neuron differentiation;nucleus;central nervous system development;neuron migration;transcription;development;cell fate specification;regulation of transcription
Dctn1	0.893169	0.017299	motor activity;microtubule;protein binding;cytoskeleton;dynein complex
Gna12	0.891968	0.0423178	membrane;signal transducer activity;signal transduction;regulation of cell shape;GTPase activity;Rho protein signal transduction;nucleotide binding;embryonic development (sensu Mammalia);cell differentiation;heterotrimeric G-protein complex;guanyl nucleotide binding;GTP binding;embryonic digit morphogenesis;protein kinase cascade;G-protein coupled receptor protein signaling pathway
Lemd2	0.891161	0.00535291	cellular component unknown;biological process unknown;molecular function unknown
3110005L21Rik	0.890368	0.0413601	NA
Msgn1	0.889555	0.0469847	somitogenesis;segment specification
Runx3	0.888803	0.0140264	DNA binding;ATP binding;regulation of transcription, DNA-dependent;neurite development;axon guidance;transcription factor activity;nucleus;cell maturation;hair follicle morphogenesis;transcription
Mgst3	0.888463	0.0181039	membrane;microsome;endoplasmic reticulum;biological process unknown;glutathione transferase activity;transferase activity;integral to membrane
A930013K19	0.888308	0.0326641	NA
Dp1l1	0.887156	0.0408738	membrane;protein binding
Mus81	0.885363	0.01046	DNA recombination;magnesium ion binding;nucleic acid binding;nuclease activity;DNA metabolism;protein binding;hydrolase activity;endonuclease activity;response to DNA damage stimulus;nucleus;DNA repair;metal ion binding
Aig1	0.884427	0.0214196	NA
Tnpo3	0.881284	0.0421935	protein transport;binding;transport;receptor activity;nucleus
2600016J21Rik	0.880585	0.0466654	NA
Pde3a	0.879071	0.0287983	cGMP-inhibited cyclic-nucleotide phosphodiesterase activity;hydrolase activity
Elk3	0.875187	0.0372302	DNA binding;regulation of transcription, DNA-dependent;cellular physiological process;sequence-specific DNA binding;transcription factor activity;nucleus;regulation of progression through cell cycle;angiogenesis;wound healing;transcription
Irs3	0.874923	0.0298196	signal transducer activity;signal transduction;receptor activity
Pkn1	0.874266	0.035594	peptidase activity;cytoplasm;protein kinase activity;ATP binding;nucleotide binding;protein serine/threonine kinase activity;cytoplasmic membrane-bound vesicle;protein-tyrosine kinase activity;kinase activity;protein amino acid phosphorylation;transferase activity;hyperosmotic response
B130016L12Rik	0.873778	0.0313246	NA
Pcdh15	0.870616	0.0275657	membrane;visual perception;cell adhesion;homophilic cell adhesion;calcium ion binding;morphogenesis of an epithelium;protein binding;response to stimulus;integral to membrane;locomotory behavior;sensory perception of sound
Zfpn1a1	0.870601	0.0263407	DNA binding;regulation of transcription, DNA-dependent;protein binding;transcription factor complex;zinc ion binding;hemopoiesis;transcription factor activity;nucleus;positive regulation of transcription;nucleic acid binding;negative regulation of transcription;metal ion binding;forebrain development;transcription;positive regulation of transcription from RNA polymerase II promoter;centric hetero…
8430423G03Rik	0.870508	0.0329078	NA
2310069N01Rik	0.870382	0.0103461	structural molecule activity
Dnmt3b	0.867512	0.0442399	imprinting;methyltransferase activity;protein binding;heterochromatin;transferase activity;DNA binding;zinc ion binding;nuclear heterochromatin;nucleus;DNA methylation;metal ion binding;DNA (cytosine-5-)-methyltransferase activity
Ppp1r11	0.865709	0.00693058	NA
Cdc42bpb	0.862614	0.0445761	kinase activity;diacylglycerol binding;metal ion binding
4631423B10Rik	0.858801	0.0477107	NA
Ctsc	0.857789	0.0336419	peptidase activity;lysosome;cysteine-type endopeptidase activity;hydrolase activity;cysteine-type peptidase activity;proteolysis;dipeptidyl-peptidase I activity
Lenep	0.855533	0.0354473	cytoplasm
5730437N04Rik	0.853108	0.0177246	NA
Gm996	0.852544	0.0160712	NA
Falz	0.849508	0.0201187	NA
Dpep1	0.848606	0.0325274	membrane;membrane dipeptidase activity;peptidase activity;microsome;metallopeptidase activity;endoplasmic reticulum;dipeptidyl-peptidase activity;hydrolase activity;proteolysis;zinc ion binding;metal ion binding;dipeptidase activity
Odf3	0.847514	0.0471154	NA
Fliih	0.847291	0.0438796	actin cytoskeleton organization and biogenesis;cytoskeleton;transcription;development;actin filament severing;regulation of transcription, DNA-dependent;nucleus
Syngr4	0.844819	0.0168267	membrane
Rutbc1	0.842607	0.0258533	NA
9430087D07Rik	0.839829	0.0136986	NA
Omg	0.838919	0.00654182	membrane;cell adhesion;protein binding;extracellular matrix (sensu Metazoa)
Cd37	0.838567	0.0267382	membrane;plasma membrane
4930429D17Rik	0.838312	0.0295946	NA
2010003K11Rik	0.838243	0.0496312	NA
Thrap2	0.838003	0.0352018	receptor activity;mediator complex;transcription from RNA polymerase II promoter
Gpr82	0.837111	0.0342808	membrane;G-protein coupled receptor activity, unknown ligand;receptor activity;G-protein coupled receptor activity;integral to membrane;G-protein coupled receptor protein signaling pathway
Sgta	0.836568	0.0219531	protein folding;binding;cellular component unknown;protein homodimerization activity;unfolded protein binding;protein binding;protein heterodimerization activity
Stra13	0.836002	0.0331546	NA
Tshb	0.833555	0.0160638	hormone activity;extracellular region
Irf5	0.833485	0.00183401	transcription factor activity;transcription;DNA binding;regulation of transcription, DNA-dependent;nucleus
AI325464	0.83288	0.04147	electron transport;mitochondrion;oxidoreductase activity
Olfr419	0.832668	0.0308526	receptor activity;olfactory receptor activity;G-protein coupled receptor activity;integral to membrane;G-protein coupled receptor protein signaling pathway
1700025A08Rik	0.83101	0.0134977	NA
Fastk	0.828682	0.0261255	protein kinase activity;apoptosis;ATP binding;protein serine/threonine kinase activity;kinase activity;transferase activity
3200001K10Rik	0.828597	0.0304381	NA
Odz2	0.824479	0.00728436	integral to plasma membrane
Crhbp	0.824116	0.0348419	adrenocorticotropin-releasing hormone binding;hormone metabolism
Gpr81	0.823502	0.00474557	rhodopsin-like receptor activity;purinergic nucleotide receptor activity, G-protein coupled;membrane;signal transducer activity;signal transduction;G-protein coupled receptor activity, unknown ligand;receptor activity;G-protein coupled receptor activity;integral to membrane;G-protein coupled receptor protein signaling pathway
1700012F10Rik	0.82314	0.0146409	NA
6530401C20Rik	0.823099	0.0321731	NA
Rad50	0.822823	0.0466958	chromosome, telomeric region;hydrolase activity;nucleotide binding;zinc ion binding;response to DNA damage stimulus;ATPase activity;nucleus;DNA repair;chromosome organization and biogenesis;chromosome;nuclease activity;metal ion binding;meiosis;Mre11 complex;cell cycle;telomere maintenance
E030022H21	0.821748	0.0400915	NA
Padi3	0.819483	0.0147199	protein modification;calcium ion binding;protein-arginine deiminase activity;hydrolase activity
5530402H23Rik	0.818764	0.0207869	NA
4631426J05Rik	0.81803	0.0256062	transferase activity
Hoxd13	0.816165	0.0106069	DNA binding;regulation of transcription, DNA-dependent;regulation of cell proliferation;pattern specification;transcription factor complex;sequence-specific DNA binding;transcription factor activity;nucleus;embryonic limb morphogenesis;organ morphogenesis;transcription;development;skeletal development;regulation of transcription
MGC27863	0.815145	0.0198994	membrane;integral to membrane
4933411K05Rik	0.814815	0.0265876	NA
A630023P12Rik	0.814631	0.0299164	NA
1700007B14Rik	0.813294	0.0371115	NA
Gsc	0.811236	0.00579123	DNA binding;regulation of transcription, DNA-dependent;sequence-specific DNA binding;transcription factor activity;nucleus;development;regulation of transcription
Ptpn22	0.810369	0.0450565	receptor activity;protein tyrosine phosphatase activity;hydrolase activity;phosphoprotein phosphatase activity;protein amino acid dephosphorylation
4930551L18Rik	0.810342	0.0260165	NA
Fcgbp	0.810298	0.0438868	NA
2310067E19Rik	0.809649	0.0467154	NA
2900076A13Rik	0.807087	0.0209959	NA
2001-09-01	0.806041	0.0471441	nucleotide binding;cell division;GTP binding;cell cycle
D11Wsu99e	0.804789	0.0458755	NA
1600013P15Rik	0.8039	0.0387459	transferase activity
C230078M14	0.802701	0.0457835	NA
9430076G02Rik	0.800332	0.0272357	NA
4930425O10Rik	0.799659	0.00100644	NA
Kcnq4	0.796381	0.0438632	NA
1200014M14Rik	0.795656	0.0235227	identical protein binding;cellular component unknown;biological process unknown;protein binding
A230103O09Rik	0.794348	0.00801359	NA
Matn4	0.79324	0.025795	collagen binding;extracellular matrix organization and biogenesis;extracellular matrix structural constituent;extracellular matrix (sensu Metazoa)
Trpv6	0.791271	0.00462467	integral to membrane;calmodulin binding;transport;calcium ion transport;calcium ion binding;calcium channel activity
2610209A20Rik	0.790609	0.00303445	ligase activity;protein binding;transferase activity;acyltransferase activity
2210414F02Rik	0.789708	0.0391083	NA
9530007D14Rik	0.787554	0.0466495	NA
Mak	0.787281	0.0300964	protein kinase activity;ATP binding;nucleotide binding;protein serine/threonine kinase activity;kinase activity;protein amino acid phosphorylation;transferase activity
Lmx1b	0.784007	0.037903	DNA binding;regulation of transcription, DNA-dependent;transcription factor complex;zinc ion binding;sequence-specific DNA binding;transcription factor activity;neuron differentiation;nucleus;metal ion binding;neuron migration;transcription;development;regulation of transcription
Zfyve19	0.782285	0.0236122	zinc ion binding;metal ion binding
Adam28	0.781413	0.040824	peptidase activity;metalloendopeptidase activity;metallopeptidase activity;integrin-mediated signaling pathway;plasma membrane;hydrolase activity;proteolysis;zinc ion binding;integral to membrane;extracellular matrix (sensu Metazoa);metal ion binding
BC031593	0.780747	0.0462902	intermediate filament
5830435N06Rik	0.778795	0.0227328	NA
1700084K02Rik	0.777128	0.0379275	NA
Phxr5	0.775372	0.00234345	NA
Sod3	0.774867	0.0360419	superoxide metabolism;copper, zinc superoxide dismutase activity;antioxidant activity;oxidoreductase activity;extracellular space;copper ion binding;response to hypoxia;superoxide dismutase activity;zinc ion binding;metal ion binding
Cacng2	0.774114	0.0145267	membrane;ion channel activity;transport;calcium ion binding;structural molecule activity;transmission of nerve impulse;tight junction;voltage-gated ion channel activity;ion transport;calcium channel activity
Usp39	0.773965	0.0410393	mRNA processing;nuclear mRNA splicing, via spliceosome;nucleus;metal ion binding
Wbscr17	0.77384	0.0120014	manganese ion binding;polypeptide N-acetylgalactosaminyltransferase activity;sugar binding;transferase activity, transferring glycosyl groups;calcium ion binding;transferase activity;Golgi stack;integral to membrane
4930467D21Rik	0.772788	0.0178636	NA
Clnk	0.77106	0.0304652	cellular component unknown;transmembrane receptor protein tyrosine kinase signaling pathway;protein binding
4933417J23Rik	0.769387	0.0245606	NA
Baiap2l2	0.768881	0.0148416	NA
4933406G12Rik	0.767538	0.0070382	NA
Il13ra2	0.766486	0.0498196	cell surface receptor linked signal transduction;integral to plasma membrane;interleukin receptor activity;receptor activity
Olfr65	0.765999	0.00476366	integral to plasma membrane;sensory perception of smell;receptor activity;olfactory receptor activity;integral to membrane;G-protein coupled receptor protein signaling pathway
AI647711	0.765667	0.0264515	NA
Lgals2	0.761967	0.0211618	sugar binding
Kctd7	0.758863	0.0358163	NA
2610001N11Rik	0.756912	0.0406972	NA
1700056N23Rik	0.753756	0.0403368	integral to membrane of membrane fraction;magnesium ion binding;ATP binding;binding of sperm to zona pellucida;phospholipid translocation;hydrolase activity;integral to membrane;acrosome;phospholipid-translocating ATPase activity
AA536717	0.753489	0.0128985	NA
Nat6	0.753109	0.0151217	N-acetyltransferase activity;cellular component unknown;negative regulation of progression through cell cycle;transferase activity;acyltransferase activity;cell cycle
Trim56	0.752677	0.00594488	intracellular;ubiquitin ligase complex;ubiquitin-protein ligase activity;protein ubiquitination;zinc ion binding
Sh3md1	0.751096	0.0150409	NA
Olfr1226	0.750956	0.0331916	sensory perception of smell;receptor activity;olfactory receptor activity;integral to membrane;G-protein coupled receptor protein signaling pathway
Mpeg1	0.75	0.0415982	NA
Olfr315	0.748584	0.0381761	sensory perception of smell;receptor activity;olfactory receptor activity;integral to membrane;G-protein coupled receptor protein signaling pathway
AK016580_2617;S=AK016580	0.747044	0.0399662	NA
Blzf1	0.745276	0.0168926	protein binding;protein transport;transport;nucleus;Golgi organization and biogenesis;Golgi to plasma membrane protein transport;Golgi apparatus;ER to Golgi vesicle-mediated transport
Myocd	0.744098	0.0493582	regulation of transcription, DNA-dependent;regulation of transcription from RNA polymerase II promoter;protein binding;vasculogenesis;nucleus;regulation of cell growth by extracellular stimulus;positive regulation of transcription;heart development;regulation of myoblast differentiation;transcriptional activator activity;muscle cell differentiation;transcription coactivator activity;transcription…
Zfp7	0.744065	0.0121158	zinc ion binding;nucleus;nucleic acid binding;metal ion binding
Akr1e1	0.742552	0.0129189	oxidoreductase activity
Abhd10	0.740688	0.0132356	hydrolase activity
1700001I24Rik	0.738571	0.00504989	NA
Dph2l2	0.736997	0.025295	cellular component unknown;biological process unknown;molecular function unknown
4930596K11Rik	0.73681	0.0140358	NA
5830468F06Rik	0.736433	0.0197103	NA
Pcaf	0.735707	0.0325334	regulation of transcription, DNA-dependent;protein binding;histone acetyltransferase complex;kinetochore;histone acetyltransferase activity;protein amino acid acetylation;transferase activity
Rph3al	0.731732	0.0170786	glucose homeostasis;negative regulation of G-protein coupled receptor protein signaling pathway;protein binding;regulation of calcium ion-dependent exocytosis
4933425B07Rik	0.730571	0.0359985	NA
1700120C18Rik	0.730142	0.0235705	NA
4930447N08Rik	0.729479	0.0138978	NA
2010313P22Rik	0.727514	0.0281241	NA
4930544D05Rik	0.727232	0.0403974	NA
4930477O15Rik	0.727126	0.0379206	NA
Olfr140	0.725244	0.0328961	rhodopsin-like receptor activity;membrane;signal transducer activity;signal transduction;sensory perception;sensory perception of smell;receptor activity;olfactory receptor activity;G-protein coupled receptor activity;integral to membrane;G-protein coupled receptor protein signaling pathway
Prkcabp	0.723294	0.0140237	protein targeting;mitochondrion;protein kinase C binding;protein binding;kinase activity
Mitf	0.722667	0.000681291	DNA binding;regulation of transcription, DNA-dependent;regulation of cell proliferation;transcription regulator activity;RNA polymerase II transcription factor activity, enhancer binding;positive regulation of transcription, DNA-dependent;chromatin binding;eye development (sensu Mammalia);transcription factor activity;cell fate commitment;nucleus;cell differentiation;positive regulation of transc…
BC020535	0.721741	0.0278756	NA
Gfra1	0.721719	0.0434672	membrane;extrinsic to membrane;nervous system development;transmembrane receptor protein tyrosine kinase signaling pathway;receptor activity;morphogenesis
Ascl3	0.720144	0.0268063	DNA binding;regulation of transcription, DNA-dependent;transcription regulator activity;regulation of transcription from RNA polymerase II promoter;protein binding;transcription factor complex;nucleus;transcription;regulation of transcription
mKIAA1822	0.718916	0.0122204	NA
Hsd17b3	0.717706	0.0296143	lipid biosynthesis;metabolism;estradiol 17-beta-dehydrogenase activity;oxidoreductase activity;steroid biosynthesis
1700034O15Rik	0.714798	0.0104097	NA
Mre11a	0.714735	0.0206041	DNA metabolism;double-strand break repair;hydrolase activity;endonuclease activity;response to DNA damage stimulus;manganese ion binding;nucleus;DNA repair;nuclease activity;exonuclease activity;meiosis
Upk1b	0.713836	0.0179871	integral to membrane
A030001H12Rik	0.71358	0.0290422	NA
Mym	0.713544	0.0237051	NA
Ccnf	0.713172	0.0270036	cyclin-dependent protein kinase regulator activity;mitosis;re-entry into mitotic cell cycle;regulation of progression through cell cycle;cell division;placenta development;nucleus;cell cycle
1700021N20Rik	0.709763	0.012132	NA
Sry	0.709309	0.0188187	protein binding;cell differentiation;transcription;male sex determination
5530400C23Rik	0.709062	0.000641277	NA
Mcoln3	0.707091	0.0134427	cytoplasm;plasma membrane;transport;auditory receptor cell differentiation;locomotory behavior;sensory perception of sound
1700061F12Rik	0.693688	0.022332	NA
D630005B22Rik	0.693404	0.0489456	NA
1700041L08Rik	0.681587	0.00929373	NA
3110062M04Rik	0.678509	0.031867	NA
Tlk2	0.67802	0.00930359	ATP binding;spermatogenesis;nucleotide binding;response to DNA damage stimulus;chromatin modification;nucleus;cell differentiation;kinase activity;protein serine/threonine kinase activity;development;transferase activity;cell cycle
BC010711_251;S=BC010711	0.673535	0.0433609	NA
Cit	0.67185	0.0490106	mitosis;protein kinase activity;signal transduction;intracellular;mitotic metaphase/anaphase transition;nervous system development;ATP binding;nucleotide binding;protein serine/threonine kinase activity;cell division;protein-tyrosine kinase activity;intracellular signaling cascade;cell differentiation;kinase activity;protein amino acid phosphorylation;development;transferase activity;mitotic sist…
Dyrk1b	0.669793	0.00517239	protein kinase activity;ATP binding;nucleotide binding;protein serine/threonine kinase activity;protein-tyrosine kinase activity;kinase activity;protein amino acid phosphorylation;transferase activity;nucleus;myoblast fusion
Pla2g4b	0.668858	0.0196429	NA
1700054O13Rik	0.663779	0.0293146	NA
Wbp1	0.650837	0.0296525	biological process unknown;protein binding
Snapc1	0.643026	0.0365869	DNA binding;transcription;regulation of transcription, DNA-dependent;nucleus
LOC280621	0.640208	0.0101102	NA
1500002O10Rik	0.599296	0.0116291	NA
Olfr1360	0.593025	0.0048934	sensory perception of smell;receptor activity;olfactory receptor activity;integral to membrane;G-protein coupled receptor protein signaling pathway
2010109N14Rik	0.581877	0.0450253	NA
4930553I04Rik	0.55496	0.0390301	NA
BC051628	0.447219	0.00845775	integral to membrane

## Sheet: P10
Symbol	Ratio at P10	P-value	Gene Ontology
Cdca7l	3.21891	0.00103	NA
2610511O17Rik	3.20681	0.0176813	transferase activity
Ppnr	3.13904	0.0290419	NA
Dnahc11	3.01911	0.000844166	axonemal dynein complex;cilium;ciliary or flagellar motility;determination of left/right symmetry;microtubule motor activity
Sdccag33	2.88422	0.00231514	NA
AI115600	2.84525	0.0227063	NA
6230400I06Rik	2.61419	0.000778464	membrane;defense response to pathogen;brain development;dipeptidyl-peptidase IV activity;identical protein binding;intracellular;soluble fraction;apoptosis;caspase activation;apoptotic protease activator activity;ATP binding;nucleotide binding;defense response;protein binding;proteolysis;forebrain development;development;neural tube closure;cytosol;nucleus;regulation of apoptosis
Derl2	2.5507	0.0230321	membrane;endoplasmic reticulum;biological process unknown;molecular function unknown
A630091E08Rik	2.53659	0.0166261	NA
Il6ra	2.4868	0.00254104	membrane;hematopoietin/interferon-class (D200-domain) cytokine receptor activity;cell surface receptor linked signal transduction;integral to plasma membrane;interleukin receptor activity;receptor activity
Cidec	2.43403	0.0269708	induction of apoptosis;intracellular;apoptosis;protein binding;cytosol
Rab25	2.3503	0.00956527	membrane;protein binding;protein transport;intracellular protein transport;GTP binding;small GTPase mediated signal transduction;nucleotide binding;transport
Svet1	2.33992	0.0214419	NA
2210015I05Rik	2.25923	0.0284821	NA
2700064H14Rik	2.25044	0.00814464	NA
1700106J16Rik	2.23124	0.0229902	NA
D11Ertd99e	2.22706	0.00142159	mitochondrion
9130209A04Rik	2.20637	0.00224491	NA
Gabre	2.10953	0.0223066	integral to plasma membrane;GABA-A receptor activity;receptor activity;gamma-aminobutyric acid signaling pathway;chloride transport
Il15ra	2.06909	0.0178598	membrane;cell surface receptor linked signal transduction;integral to plasma membrane;interleukin receptor activity;receptor activity;endoplasmic reticulum;Golgi stack;nucleus
LOC433492	2.06853	0.01364	NA
9530026P05Rik	2.06786	0.00449384	NA
Chd4	2.04721	0.044368	protein binding;hydrolase activity;nucleotide binding;zinc ion binding;chromatin modification;metal ion binding;transcription;transcription factor binding
Kif16b	2.00932	0.0321346	NA
Ccl17	2.00328	0.0175733	signal transduction;chemotaxis;chemokine activity;cytokine activity;cellular defense response
Supv3l1	1.96897	0.036151	NA
Mmd	1.95936	0.0311659	receptor activity;cytolysis;integral to membrane
Fancl	1.94881	0.048437	ubiquitin ligase complex;ubiquitin cycle;ubiquitin-protein ligase activity;regulation of cell proliferation;ligase activity;protein binding;nuclear envelope;protein ubiquitination;zinc ion binding;response to DNA damage stimulus;gametogenesis;nucleus;DNA repair;metal ion binding
Atp10a	1.93781	0.0408702	membrane;magnesium ion binding;ATP binding;nucleotide binding;hydrolase activity;ATPase activity;cation transport;ATPase activity, coupled to transmembrane movement of ions, phosphorylative mechanism;metal ion binding;phospholipid-translocating ATPase activity
2010109N14Rik	1.93388	0.0297788	NA
Rbpsuhl	1.90941	0.0304356	DNA binding;regulation of transcription, DNA-dependent;nucleus;transcription
6330404A07Rik	1.9054	0.0405022	translation elongation factor activity
4930578N18Rik	1.90029	0.00251108	NA
4930590H14Rik	1.89095	0.0290264	NA
Lefty2	1.88723	0.0202415	NA
2010001P20Rik	1.87808	0.026213	NA
4930548H24Rik	1.87557	0.0165407	NA
9530053H05Rik	1.87282	0.0193179	NA
BC030867	1.83878	0.0239627	NA
Eif2b2	1.82112	0.0323267	translation initiation factor activity;protein biosynthesis;cellular biosynthesis
1110058A15Rik	1.81977	0.047039	protein binding
4930479M11Rik	1.81345	0.00429545	NA
Npy2r	1.79134	0.030961	rhodopsin-like receptor activity;membrane;neuropeptide Y receptor activity;signal transducer activity;signal transduction;peptide YY receptor activity;receptor activity;neuropeptide signaling pathway;G-protein coupled receptor activity;G-protein coupled receptor protein signaling pathway
Fkhl18	1.78858	0.0499417	DNA binding;regulation of transcription, DNA-dependent;transcription factor complex;sequence-specific DNA binding;transcription factor activity;nucleus;transcription
Prkcm	1.74676	0.0157001	protein kinase activity;ATP binding;nucleotide binding;protein serine/threonine kinase activity;intracellular signaling cascade;kinase activity;protein amino acid phosphorylation;transferase activity;zinc ion binding;diacylglycerol binding;metal ion binding
Ahsg	1.74522	4.57566e-05	ossification;cysteine protease inhibitor activity
Pls3	1.74262	0.0187845	NA
Fras1	1.72455	0.011132	basement membrane;cell communication;calcium ion binding;morphogenesis of an epithelium;protein binding;integral to membrane;extracellular matrix (sensu Metazoa);metal ion binding
Gabra3	1.71969	0.0137289	membrane;integral to plasma membrane;ion channel activity;GABA-A receptor activity;neurotransmitter receptor activity;transport;receptor activity;extracellular ligand-gated ion channel activity;gamma-aminobutyric acid signaling pathway;chloride transport;postsynaptic membrane;ion transport
NM_175489_2081;S=NM_175489	1.71358	0.0100173	NA
Pldn	1.71343	0.040472	membrane;vesicle docking during exocytosis;vesicle fusion;protein binding;endosome;membrane fusion
Mlph	1.71329	0.0379006	Rab GTPase binding;melanocyte differentiation;actin binding;protein binding;intracellular protein transport;melanosome;zinc ion binding;actin cytoskeleton;metal ion binding;myosin binding
P4ha1	1.69907	0.0140916	procollagen-proline 4-dioxygenase activity;oxidoreductase activity, acting on paired donors, with incorporation or reduction of molecular oxygen, 2-oxoglutarate as one donor, and incorporation of one atom each of oxygen into both donors;oxidoreductase activity, acting on single donors with incorporation of molecular oxygen, incorporation of two atoms of oxygen;peptidyl-proline hydroxylation to 4-…
Lrrc8c	1.69321	0.0125895	NA
C230079D11	1.68432	0.0138682	NA
Phc1	1.68344	0.014351	DNA binding;sex chromatin;protein binding;chromatin binding;nuclear body;zinc ion binding;nucleus;metal ion binding;development
4732497O03Rik	1.68311	0.0286237	NA
Hrh1	1.66668	0.0498742	rhodopsin-like receptor activity;membrane;signal transducer activity;signal transduction;receptor activity;G-protein coupled receptor activity;G-protein coupled receptor protein signaling pathway;rhythmic process
5830411J07Rik	1.6645	0.0384747	NA
5330421F07Rik	1.65824	0.00579818	NA
Sod1	1.64489	0.000729432	superoxide metabolism;cytoplasm;removal of superoxide radicals;response to oxidative stress;copper, zinc superoxide dismutase activity;antioxidant activity;mitochondrion;oxidoreductase activity;copper ion binding;DNA fragmentation during apoptosis;superoxide dismutase activity;zinc ion binding;superoxide release;activation of MAPK activity;metal ion binding
1110067D22Rik	1.6342	0.00296429	NA
C1qr1	1.63338	0.0477611	membrane;cell adhesion;plasma membrane;sugar binding;receptor activity;defense response;calcium ion binding;cytoplasmic membrane-bound vesicle;protein binding
1700102H20Rik	1.63119	0.0305728	NA
4921520G13Rik	1.62929	0.00435404	NA
A030003A19Rik	1.62927	0.0217787	cellular component unknown;serine-type endopeptidase inhibitor activity;biological process unknown;endopeptidase inhibitor activity
Otx3	1.62588	0.0172136	DNA binding;nucleus
Dpm2	1.62526	0.00868548	membrane;transferase activity, transferring glycosyl groups;integral to endoplasmic reticulum membrane;endoplasmic reticulum;macromolecule biosynthesis;transferase activity
Dmd	1.62031	0.00247566	insoluble fraction;microsome;striated muscle development;plasma membrane;muscle development;actin binding;calcium ion binding;sarcolemma;structural molecule activity;protein binding;cytoskeleton;zinc ion binding;synapse;metal ion binding
3110009E22Rik	1.61435	0.0260608	NA
RyR3	1.61371	0.0235049	ion channel activity;transport;receptor activity;integral to membrane;ion transport;calcium channel activity
Snapc3	1.60449	0.0364056	NA
Mmp19	1.60388	0.0305658	membrane;peptidase activity;peptidoglycan metabolism;angiogenesis;collagen catabolism;metalloendopeptidase activity;metallopeptidase activity;calcium ion binding;hydrolase activity;cell differentiation;proteolysis;development;zinc ion binding;extracellular matrix (sensu Metazoa);metal ion binding
Rxrb	1.6007	0.0390815	steroid hormone receptor activity;protein binding;transcription factor activity;transcription;DNA binding;regulation of transcription, DNA-dependent;zinc ion binding;sequence-specific DNA binding;nucleus;receptor activity;ligand-dependent nuclear receptor activity;metal ion binding
Osgep	1.5995	0.00876525	peptidase activity;metallopeptidase activity;hydrolase activity;zinc ion binding;metal ion binding
Eif2s3y	1.59436	0.0229545	translation initiation factor activity;protein biosynthesis;nucleotide binding;GTP binding
5430416N02Rik	1.59333	0.0390158	NA
Tmem19	1.59186	0.0422793	NA
Nr1h4	1.57805	0.0153696	steroid hormone receptor activity;DNA binding;regulation of transcription, DNA-dependent;zinc ion binding;sequence-specific DNA binding;transcription factor activity;nucleus;receptor activity;metal ion binding;transcription;bile acid metabolism
Ezh2	1.57672	0.0270963	histone methylation;DNA binding;regulation of transcription, DNA-dependent;protein binding;chromatin binding;negative regulation of striated muscle cell differentiation;nucleus;histone methyltransferase activity;transcription;pronucleus
1700034J05Rik	1.57614	0.0314981	NA
Dnajb1	1.57601	0.00499115	protein folding;unfolded protein binding;response to unfolded protein;chaperone cofactor dependent protein folding;heat shock protein binding;nucleus
B930041G04	1.57173	0.021064	NA
Zfp276	1.57022	0.0206886	DNA binding;nucleic acid binding;transcription;regulation of transcription, DNA-dependent;zinc ion binding;nucleus;metal ion binding
BC006743_364;S=BC006743	1.56657	0.0305143	NA
Sp5	1.56622	0.0484092	DNA binding;regulation of transcription, DNA-dependent;zinc ion binding;nucleus;nucleic acid binding;metal ion binding;transcription
2610203C20Rik	1.56325	0.019746	NA
Cdk6	1.55947	0.00926405	cyclin-dependent protein kinase activity;protein kinase activity;ATP binding;nucleotide binding;protein serine/threonine kinase activity;cell division;protein binding;kinase activity;protein amino acid phosphorylation;transferase activity;cell cycle
5033418A18Rik	1.55944	0.00393389	NA
AW554918	1.55621	0.0318263	NA
5330421F21Rik	1.54282	0.000717431	NA
Capg	1.53812	0.00624964	barbed-end actin filament capping;actin binding;cell projection biogenesis;nucleus
Son	1.53162	0.00046407	protein binding;intracellular;RNA binding;DNA binding;double-stranded RNA binding;nucleus;nucleic acid binding
Pcp4	1.5289	0.0201394	NA
2700048O17Rik	1.52747	0.0333607	NA
B4galt5	1.52614	0.00666008	carbohydrate metabolism;manganese ion binding;transferase activity, transferring glycosyl groups;transferase activity;Golgi stack;integral to membrane;metal ion binding
A930008L05Rik	1.5253	0.0112295	NA
Vamp1	1.52347	0.0161586	membrane;synaptosome;vesicle-mediated transport;integral to membrane;synapse
Zfp386	1.52193	0.0138566	chromatin binding;zinc ion binding;nucleus;metal ion binding
Gart	1.51926	0.00843493	cytoplasm;biosynthesis;phosphoribosylformylglycinamidine cyclo-ligase activity;catalytic activity;ATP binding;purine base biosynthesis;nucleotide binding;purine nucleotide biosynthesis;ligase activity;phosphoribosylamine-glycine ligase activity;hydroxymethyl-, formyl- and related transferase activity;transferase activity;'de novo' IMP biosynthesis;phosphoribosylglycinamide formyltransferase activ…
5730408K05Rik	1.51638	0.0470681	NA
Ddx25	1.51143	0.0427929	ATP binding;nucleotide binding;hydrolase activity;RNA binding;helicase activity
Txndc2	1.50532	0.0435801	electron transport;electron carrier activity;thiol-disulfide exchange intermediate activity;protein thiol-disulfide exchange;cell differentiation;development;flagellum (sensu Eukaryota);spermatogenesis
0610039A15Rik	1.50407	0.00861832	membrane
Pcdhb6	1.5036	0.0345298	calcium ion binding
Gngt2	1.50329	0.0326205	membrane;signal transducer activity;signal transduction;heterotrimeric G-protein complex;G-protein coupled receptor protein signaling pathway
Bach	1.50202	0.00259437	catalytic activity;fatty acid catabolism;hydrolase activity;cytosol;palmitoyl-CoA hydrolase activity
Zfp31	1.49871	0.0491965	nucleus;metal ion binding
BC051226	1.49272	0.0493351	NA
Psmc3ip	1.49269	0.00135896	protein complex;cytosol
B230382K22Rik	1.49105	0.037706	NA
Nhp2l1	1.49075	0.0151055	NA
4930442G15Rik	1.48947	0.0403163	NA
Armc7	1.4836	0.000660575	cellular component unknown;biological process unknown;molecular function unknown
Pop7	1.48292	0.0444035	NA
Heph	1.47812	0.0164138	iron ion binding;oxidoreductase activity;transport;erythrocyte differentiation;copper ion transporter activity;iron ion transport;copper ion binding;copper ion transport;integral to membrane;ion transport;metal ion binding
Krtap13-1	1.47467	0.0434688	NA
Ifngr2	1.47362	0.00911536	receptor activity
Capn1	1.47328	0.043118	peptidase activity;intracellular;cysteine-type endopeptidase activity;calpain activity;calcium ion binding;hydrolase activity;cysteine-type peptidase activity;proteolysis
Alg3	1.47214	0.0166431	transferase activity, transferring glycosyl groups;endoplasmic reticulum;transferase activity;mannosyltransferase activity
Robo4	1.47008	0.032109	external side of plasma membrane;angiogenesis;receptor activity;protein binding;cell differentiation;development;integral to membrane;negative regulation of cell migration
Hspy2l	1.46494	0.000903744	protein folding;DNA binding;transcription;response to unfolded protein;nucleus
V1ri10	1.46479	0.0181717	pheromone receptor activity;integral to plasma membrane;receptor activity;pheromone binding;response to pheromone
Atp5o	1.46461	0.00248984	hydrogen-transporting ATP synthase activity, rotational mechanism;mitochondrion;hydrogen-transporting ATPase activity, rotational mechanism;transport;proton-transporting two-sector ATPase complex;ATP synthesis coupled proton transport;proton-transporting ATP synthase complex, catalytic core F(1);ion transport;metal ion binding
4930543I03Rik	1.46079	0.0269679	NA
Gnal	1.45939	0.00540554	signal transduction;GTPase activity;nucleotide binding;G-protein signaling, adenylate cyclase activating pathway;sensory perception of smell;heterotrimeric G-protein complex;guanyl nucleotide binding;GTP binding;G-protein coupled receptor protein signaling pathway;adenylate cyclase activation
3110054G05Rik	1.45535	0.0197901	NA
Pabpc2	1.45243	0.0360103	mRNA polyadenylylation;poly(A) binding
1110015O18Rik	1.44919	0.00628295	NA
Dgkz	1.44212	0.00883726	protein kinase C activation;intracellular signaling cascade;kinase activity;transferase activity;diacylglycerol kinase activity;zinc ion binding;nucleus;diacylglycerol binding;metal ion binding
Cish	1.43903	0.0354459	protein kinase C activation;negative regulation of signal transduction;regulation of cell growth;plasma membrane;protein binding;intracellular signaling cascade
2010309L07Rik	1.43812	0.0195715	NA
Efemp1	1.43747	0.0082954	cell adhesion;structural molecule activity;protein binding;integral to membrane
Olfr944	1.43713	0.0258427	sensory perception of smell;receptor activity;olfactory receptor activity;integral to membrane;G-protein coupled receptor protein signaling pathway
Pk1	1.43709	0.0279863	NA
Acsl6	1.43598	0.043303	membrane;lipid metabolism;magnesium ion binding;neuroblast proliferation;mitochondrion;ligase activity;protein binding;long-chain-fatty-acid-CoA ligase activity;peroxisome;fatty acid metabolism;integral to membrane
Lmnb2	1.43513	0.0111487	intermediate filament;lamin filament;structural molecule activity;nucleus
Pigh	1.43415	0.0075832	NA
Tusc4	1.43281	0.0121186	negative regulation of progression through cell cycle;cell cycle
BC019561	1.42944	0.0299004	NA
Tpd52l2	1.42713	0.0122608	NA
4933411K20Rik	1.42387	0.0218431	NA
Sox21	1.4222	0.016725	DNA binding;regulation of transcription, DNA-dependent;chromatin;transcription factor activity;nucleus;transcription
1810054D07Rik	1.41656	0.0171303	NA
A930025A13Rik	1.4139	0.00142055	NA
9230112J17Rik	1.41076	0.0232453	NA
Plekhg6	1.40798	0.0248779	guanyl-nucleotide exchange factor activity
Fh1	1.40785	0.0100397	catalytic activity;fumarate metabolism;mitochondrion;fumarate hydratase activity;tricarboxylic acid cycle enzyme complex;tricarboxylic acid cycle;lyase activity
Chkb	1.40663	0.0493716	choline kinase activity;kinase activity;transferase activity;ethanolamine kinase activity
Neu4	1.4026	0.0206525	membrane;carbohydrate metabolism;exo-alpha-sialidase activity;hydrolase activity;hydrolase activity, acting on glycosyl bonds
Krt1-9	1.40256	0.027838	intermediate filament;cytoskeleton organization and biogenesis;structural constituent of cytoskeleton
2810037C03Rik	1.40253	0.0402953	NA
Psmb3	1.40168	0.00761282	peptidase activity;ubiquitin-dependent protein catabolism;endopeptidase activity;protein catabolism;protein complex;hydrolase activity;cytosol;threonine endopeptidase activity;proteasome core complex (sensu Eukaryota)
Ncoa2	1.39938	0.0435108	cytoplasm;signal transducer activity;signal transduction;thyroid hormone receptor coactivator activity;positive regulation of transcription from RNA polymerase II promoter;transcriptional repressor activity;transcription regulator activity;negative regulation of transcription from RNA polymerase II promoter;receptor activity;receptor binding;protein binding;ligand-dependent nuclear receptor trans…
Pabpc4	1.39771	0.0243334	poly(rC) binding;cytoplasm;biological process unknown;poly(U) binding;poly(A) binding
5033430I15Rik	1.39576	0.0476477	NA
4930596K11Rik	1.3932	0.0130409	NA
BC039142_786;S=BC039142	1.39	0.0126261	NA
Mgat3	1.38916	0.0203387	membrane;protein amino acid N-linked glycosylation;transferase activity, transferring glycosyl groups;beta-1,4-mannosylglycoprotein 4-beta-N-acetylglucosaminyltransferase activity;transferase activity;Golgi stack;integral to membrane
Scn1a	1.38867	0.0176619	membrane;ion channel activity;cation transport;integral to membrane;membrane fraction;ion transport;cation channel activity
Dyx1c1	1.38823	0.0361157	binding;nucleus
1110008P14Rik	1.38646	0.0219432	NA
Sca2	1.38338	0.0123158	NA
Pip5k2b	1.38309	0.025673	membrane;phosphatidylinositol metabolism;1-phosphatidylinositol-4-phosphate 5-kinase activity;endoplasmic reticulum;protein binding;kinase activity;transferase activity
2310022L06Rik	1.38018	0.0239119	NA
Helz	1.37909	0.0234035	helicase activity
Cftr	1.37381	0.0379163	membrane;ion channel activity;ATP binding;nucleotide binding;nucleoside-triphosphatase activity;transport;ATPase activity;chloride channel activity;ATPase activity, coupled to transmembrane movement of substances;ion transport
Zbed3	1.3733	0.00224711	cellular component unknown;biological process unknown;molecular function unknown
Importin9	1.37312	0.023107	cytoplasm;protein transport;binding;Ran GTPase binding;protein import into nucleus;histone binding;nuclear pore;ribosome biogenesis and assembly;ribosomal protein import into nucleus;transport;protein stabilization
Myadm	1.37305	0.0138428	membrane
A630029F06	1.37288	0.0338005	NA
March1	1.37021	0.0149008	ubiquitin cycle;zinc ion binding;metal ion binding
Pla2g5	1.36825	0.0305747	phospholipase A2 activity;calcium ion binding;hydrolase activity;lipid catabolism;metal ion binding
Phtf1	1.36715	0.00340987	DNA binding;regulation of transcription, DNA-dependent;transcription regulator activity;transcription factor complex;transcription factor activity;nucleus;transcription;regulation of transcription
Myl4	1.36389	0.0215259	motor activity;myosin;calcium ion binding;cytoskeleton;cytoskeleton organization and biogenesis
9330109K16Rik	1.36278	0.0234205	NA
Chmp2b	1.36081	0.011671	protein transport;transport
Myohd1	1.36046	0.0309851	NA
Pdia3	1.3597	0.0397086	electron transport;protein disulfide isomerase activity;electron carrier activity;isomerase activity;endoplasmic reticulum;positive regulation of apoptosis
Fvt1	1.35904	0.00989553	NA
Bcap37	1.35787	0.0144684	membrane;signal transduction;mitochondrial inner membrane;mitochondrion;receptor activity;transcription;regulation of transcription, DNA-dependent;nucleus
2610202E01Rik	1.35719	0.0460554	NA
Smarcb1	1.35658	0.0235166	negative regulation of progression through cell cycle;chromatin remodeling;negative regulation of cell proliferation;cell differentiation;transcription;retroviral genome replication;regulation of transcription, DNA-dependent;blastocyst development;chromatin modification;nucleus;blastocyst hatching;nuclear chromosome;SWI/SNF complex;cell cycle
6720473G16Rik	1.35591	0.0298808	NA
Cdk5rap1	1.35341	0.0325663	catalytic activity;iron ion binding;4 iron, 4 sulfur cluster binding;iron-sulfur cluster binding;metal ion binding
Slc14a2	1.35253	0.0310707	urea transporter activity;integral to membrane
Gcet2	1.34628	0.00841528	NA
Chst12	1.34492	0.0367895	membrane;carbohydrate metabolism;transferase activity;chondroitin 4-sulfotransferase activity
E030019O05	1.3436	0.00928615	NA
Notch2	1.34287	0.0312427	membrane;regulation of transcription, DNA-dependent;morphogenesis of an epithelial sheet;positive regulation of apoptosis;determination of left/right symmetry;cell differentiation;receptor activity;embryonic limb morphogenesis;transcription;development;calcium ion binding;regulation of development;Notch signaling pathway
Oit3	1.34285	0.016425	NA
Ptpn14	1.34167	0.0161906	binding;receptor activity;protein tyrosine phosphatase activity;structural molecule activity;hydrolase activity;phosphoprotein phosphatase activity;cytoskeleton;protein amino acid dephosphorylation
Riok2	1.34067	0.00827268	protein kinase activity;DNA binding;ATP binding;nucleotide binding;protein serine/threonine kinase activity;kinase activity;protein amino acid phosphorylation;transcription;transferase activity;regulation of transcription, DNA-dependent;nucleus
9230104K21Rik	1.33958	0.0271487	NA
Olfr667	1.33931	0.0412732	sensory perception of smell;receptor activity;olfactory receptor activity;integral to membrane;G-protein coupled receptor protein signaling pathway
Hivep2	1.33763	0.036493	DNA binding;regulation of transcription, DNA-dependent;transcription factor complex;transcription factor activity;nucleus;signal transduction;metal ion binding;transcription
utrophin	1.33716	0.0295323	cell junction;protein binding;adult somatic muscle development;synapse
Wfdc5	1.33472	0.029884	peptidase activity
Slc8a1	1.33324	0.00136669	membrane;sodium ion binding;integral to plasma membrane;antiporter activity;protein folding;cell communication;carrier activity;calmodulin binding;sodium ion transport;plasma membrane;transport;unfolded protein binding;calcium ion binding;calcium ion transport;integral to membrane;calcium:sodium antiporter activity;ion transport;cardiac inotropy
Ubap2	1.33318	0.024185	NA
2610209A20Rik	1.33315	0.00251567	ligase activity;protein binding;transferase activity;acyltransferase activity
Lsm1	1.33173	0.0137684	mRNA processing;ribonucleoprotein complex;mRNA metabolism;nuclear mRNA splicing, via spliceosome;RNA binding;nucleus
Atp5f1	1.33033	0.0279567	hydrogen ion transporter activity;hydrogen-transporting ATP synthase activity, rotational mechanism;mitochondrial inner membrane;mitochondrion;hydrogen-transporting ATPase activity, rotational mechanism;transport;proton-transporting two-sector ATPase complex;ATP synthesis coupled proton transport;proton-transporting ATP synthase complex, coupling factor F(o);proton transport;ion transport
Itsn1	1.32861	0.0420324	lamellipodium;small GTPase mediated signal transduction;calcium ion binding;protein binding;endocytosis
Lipc	1.32793	0.0298737	lipid transporter activity;triacylglycerol lipase activity;heparin binding;catalytic activity;lipid metabolism;lipase activity;hydrolase activity;lipid catabolism
Bre	1.32617	0.0296245	apoptosis;ubiquitin cycle;response to DNA damage stimulus;nucleus
Nme6	1.32505	0.0144456	nucleotide metabolism;GTP biosynthesis;magnesium ion binding;ATP binding;nucleoside diphosphate kinase activity;nucleotide binding;UTP biosynthesis;CTP biosynthesis;kinase activity;transferase activity;metal ion binding
Masp1	1.32314	0.0455323	NA
Pde10a	1.32177	0.00366158	3,5-cyclic-nucleotide phosphodiesterase activity
Ubadc1	1.31615	0.0436944	NA
Myb	1.31502	0.0472412	DNA binding;regulation of transcription, DNA-dependent;cellular physiological process;transcription regulator activity;spliceosome complex;transcription factor activity;mRNA processing;nucleus;regulation of progression through cell cycle;nuclear mRNA splicing, via spliceosome;calcium ion transport;transcription;G1/S transition of mitotic cell cycle;regulation of transcription;cell cycle
Rpl36al	1.31086	0.0403875	NA
Mrpl30	1.31046	0.0474048	structural constituent of ribosome;ribosome biogenesis;mitochondrial ribosome
Bet1	1.3101	0.0484938	membrane;protein transport;transport;endoplasmic reticulum;vesicle-mediated transport;Golgi membrane;molecular function unknown;ER to Golgi vesicle-mediated transport
Hdac5	1.30829	0.040615	transcription corepressor activity;regulation of transcription, DNA-dependent;cytoplasm;negative regulation of transcription from RNA polymerase II promoter;protein binding;hydrolase activity;nuclear body;chromatin modification;negative regulation of transcription, DNA-dependent;histone deacetylase activity;nucleus;heart development;transcription;transcriptional repressor activity
NM_027829_1375;S=NM_027829	1.30681	0.0292666	NA
Kti12	1.30465	0.0319275	hydrolase activity
Amelx	1.30367	0.027267	ossification;protein binding
4930403J07Rik	1.30325	0.0304875	NA
Serpinb3b	1.30055	0.0389595	serine-type endopeptidase inhibitor activity;protein binding;cysteine protease inhibitor activity
4933400E14Rik	1.30041	0.0288938	NA
9430076G02Rik	1.29844	0.032774	NA
Mycs	1.29589	0.0384722	DNA binding;nucleus;regulation of progression through cell cycle;regulation of transcription, DNA-dependent;cellular physiological process;transcription regulator activity;intracellular;apoptosis;regulation of transcription;transcription factor activity
Unc13d	1.29522	0.0261371	NA
Kcnj6	1.29444	0.0252121	membrane;G-protein activated inward rectifier potassium channel activity;integral to plasma membrane;potassium ion transport;ion channel activity;transport;potassium ion binding;potassium channel activity;voltage-gated ion channel activity;inward rectifier potassium channel activity;ion transport
Birc1e	1.29327	0.0404314	intracellular;apoptosis;ATP binding;nucleotide binding;transport;anti-apoptosis
Cbwd1	1.29204	0.0391229	cellular component unknown;biological process unknown;molecular function unknown
4933434G05Rik	1.28935	0.0349028	NA
LOC545013	1.28726	0.0435766	NA
4930511E03Rik	1.28632	0.0420156	NA
B230210E21Rik	1.28501	0.0098892	NA
Bai1	1.28489	0.0276088	negative regulation of angiogenesis;protein binding
Slc25a10	1.2823	0.0318104	membrane;mitochondrial transport;binding;mitochondrial inner membrane;mitochondrion;transport;electrochemical potential-driven transporter activity;integral to membrane
Slc12a5	1.27972	0.0308799	membrane;cation:chloride symporter activity;potassium ion transport;symporter activity;amino acid-polyamine transporter activity;sodium ion transport;plasma membrane;transport;potassium:chloride symporter activity;potassium ion binding;chloride transport;amino acid transport;synaptic transmission
Mrps18b	1.27821	0.0270298	structural constituent of ribosome;intracellular;protein biosynthesis;ribosome;mitochondrion;ribonucleoprotein complex
Fnbp1	1.27463	0.0041722	protein binding
Il12rb2	1.27414	0.0489532	membrane;hematopoietin/interferon-class (D200-domain) cytokine receptor activity;cell surface receptor linked signal transduction;integral to plasma membrane;interleukin receptor activity;receptor activity;integral to membrane
FHF-3	1.27316	0.0178147	NA
Gcnt1	1.27259	0.0238939	membrane;beta-1,3-galactosyl-O-glycosyl-glycoprotein beta-1,6-N-acetylglucosaminyltransferase activity;transferase activity, transferring glycosyl groups;acetylglucosaminyltransferase activity;transferase activity
Slc1a4	1.27084	0.044303	membrane;neutral amino acid transporter activity;symporter activity;transport;sodium:dicarboxylate symporter activity;dicarboxylic acid transport
D330010C22	1.26855	0.0337397	NA
Nup35	1.26561	0.0120334	outer membrane;porin activity;integral to membrane
Lrrn6c	1.25659	0.00327604	carboxypeptidase activity
Ccr8	1.25503	0.0076175	rhodopsin-like receptor activity;membrane;signal transducer activity;signal transduction;chemotaxis;receptor activity;defense response;protein binding;G-protein coupled receptor activity;G-protein coupled receptor protein signaling pathway;C-C chemokine receptor activity
Katnb1	1.25409	0.0248435	dynein binding;mitosis;katanin;axon;cell division;microtubule;protein binding;centrosome;cell cycle
Mapt	1.24985	0.0471974	microtubule associated complex;negative regulation of microtubule depolymerization;axon;microtubule;protein binding;cytoskeleton;cytoskeletal regulatory protein binding;microtubule-based process
Girk2	1.24819	0.0187979	NA
Bmp7	1.24284	0.0330967	growth factor activity;cartilage development;branching morphogenesis of a tube;BMP signaling pathway;odontogenesis (sensu Vertebrata);ossification;tube morphogenesis;mesoderm formation;organ morphogenesis;extracellular space;pattern specification;protein binding;positive regulation of cell differentiation;cell development;axon guidance;cell differentiation;cytokine activity;development;kidney dev…
Stk17b	1.24259	0.00199044	ATP binding;nucleotide binding;kinase activity;transferase activity
Lxn	1.24054	0.000124083	enzyme inhibitor activity;metalloendopeptidase inhibitor activity
Sez6l2	1.23933	0.0176067	receptor activity;integral to membrane
E330017E16	1.2379	0.0220588	NA
Mitf	1.23565	0.0441038	DNA binding;regulation of transcription, DNA-dependent;regulation of cell proliferation;transcription regulator activity;RNA polymerase II transcription factor activity, enhancer binding;positive regulation of transcription, DNA-dependent;chromatin binding;eye development (sensu Mammalia);transcription factor activity;cell fate commitment;nucleus;cell differentiation;positive regulation of transc…
Rnf13	1.23435	0.0343295	peptidase activity;ubiquitin cycle;protein binding;proteolysis;zinc ion binding;nucleus;metal ion binding
Ppp1r3f	1.23354	0.0481651	NA
Tspan2	1.23263	0.0274061	integral to membrane
Bpil3	1.23156	0.0420581	lipid binding
Tapbp	1.22724	0.0431479	membrane;integral to plasma membrane;antigen processing, endogenous antigen via MHC class I;defense response;antigen binding
Ttn	1.2272	0.0382936	M line;muscle myosin;sarcomere alignment;protein binding;Z disc;structural constituent of cytoskeleton;sarcomere
Rpl10a	1.22495	0.0466615	structural constituent of ribosome;intracellular;protein biosynthesis;ribosome;ribonucleoprotein complex
Pde9a	1.22453	0.0257227	3',5'-cyclic-nucleotide phosphodiesterase activity;3',5'-cyclic-GMP phosphodiesterase activity;signal transduction;manganese ion binding;hydrolase activity;metal ion binding
Npy1r	1.22412	0.0187113	rhodopsin-like receptor activity;membrane;pancreatic polypeptide receptor activity;neuropeptide Y receptor activity;signal transducer activity;glucose metabolism;signal transduction;regulation of body size;peptide YY receptor activity;receptor activity;blood pressure regulation;sensory perception of pain;neuropeptide signaling pathway;feeding behavior;G-protein coupled receptor activity;G-protein…
Elmo2	1.21949	0.00793363	membrane;phagocytosis;binding;apoptosis;cytoskeleton
Plxnb1	1.21941	0.0223586	membrane;receptor activity;protein binding;positive regulation of axonogenesis;development;integral to membrane
Cuedc1	1.21438	0.0470081	cellular component unknown;biological process unknown;molecular function unknown
3632413B07Rik	1.20227	0.0305445	NA
Spock2	1.20068	0.0367087	calcium ion binding;extracellular matrix (sensu Metazoa)
Gpsn2	1.19992	0.03206	membrane
Smad1	1.19891	0.0470213	protein binding;transcription factor activity;negative regulation of cell proliferation;homeostasis;common-partner SMAD protein phosphorylation;intracellular;BMP signaling pathway;transcription;positive regulation of transcription from RNA polymerase II promoter;hindbrain development;midbrain development;regulation of transcription, DNA-dependent;SMAD protein heteromerization;regulation of transc…
6330408A02Rik	1.19641	0.0463975	NA
Leng8	1.18764	0.02949	receptor activity
Spna2	1.18597	0.0367695	NA
Mast1	1.18438	0.0226214	membrane;magnesium ion binding;ATP binding;nucleotide binding;protein serine/threonine kinase activity;protein binding;cytoskeleton;kinase activity;transferase activity;metal ion binding
Dscam	1.18332	0.033723	membrane;cell adhesion;plasma membrane;protein binding
Gnas	1.18184	0.011595	signal transduction;GTPase activity;nucleotide binding;G-protein signaling, adenylate cyclase activating pathway;energy reserve metabolism;response to drug;heterotrimeric G-protein complex;guanyl nucleotide binding;GTP binding;membrane fraction;G-protein coupled receptor protein signaling pathway
Cd36	1.1802	0.042607	membrane;plasma membrane;transport;receptor activity;protein binding
Snrpn	1.17929	0.0256227	spliceosome complex;mRNA processing;ribonucleoprotein complex;RNA binding;nucleus;small nucleolar ribonucleoprotein complex
Olig2	1.17663	0.037228	nervous system development;regulation of transcription, DNA-dependent;transcription regulator activity;RNA polymerase II transcription factor activity, enhancer binding;cytoplasm;negative regulation of transcription from RNA polymerase II promoter;protein binding;neuron lineage restriction;transcription factor complex;transcription factor activity;myelination;nucleus;oligodendrocyte differentiati…
Calm1	1.17413	0.0477646	calcium ion binding;cell cycle
Pou2f2	1.16076	0.0203792	NA
5730469M10Rik	1.15393	0.0305694	NA
Sh2d3c	1.12907	0.0407009	signal transduction;intracellular;small GTPase mediated signal transduction;transmembrane receptor protein tyrosine kinase adaptor protein activity
Zfhx2	1.11705	0.0495398	DNA binding;biological process unknown;zinc ion binding;nucleus;metal ion binding
BC025575	1.11264	0.0166394	NA
Dnajc5	1.10873	0.0336527	protein folding;unfolded protein binding;heat shock protein binding
Grit	1.09229	0.0338456	Rho protein signal transduction;GTPase activator activity;cell cortex;actin cytoskeleton
Rps7	0.876556	0.0452233	structural constituent of ribosome;ribonucleoprotein complex;cytosolic ribosome (sensu Eukaryota);ribosome biogenesis
Eef1g	0.87054	0.0403125	protein biosynthesis;translation elongation factor activity;transferase activity;translational elongation;eukaryotic translation elongation factor 1 complex
9430025M21Rik	0.86702	0.0445201	NA
Pcdh15	0.86441	0.0235107	membrane;visual perception;cell adhesion;homophilic cell adhesion;calcium ion binding;morphogenesis of an epithelium;protein binding;response to stimulus;integral to membrane;locomotory behavior;sensory perception of sound
Snapc4	0.862485	0.0263435	regulation of transcription, DNA-dependent;transcription;regulation of transcription
Rnf40	0.861787	0.0413481	zinc ion binding;metal ion binding
Ube2e3	0.8591	0.035705	regulation of cell growth;ubiquitin-dependent protein catabolism;ubiquitin cycle;ubiquitin-protein ligase activity;protein modification;ubiquitin conjugating enzyme activity;ligase activity;protein binding;nucleus
2610528K11Rik	0.845889	0.00155503	NA
Klhl9	0.837524	0.00394757	protein binding
2310063P06Rik	0.836867	0.0388914	insulin receptor signaling pathway;negative regulation of signal transduction;regulation of cell growth;fat cell differentiation;protein binding;intracellular signaling cascade;protein ubiquitination
Phyh	0.833155	0.0450734	catalytic activity;iron ion binding;phytanoyl-CoA dioxygenase activity;oxidoreductase activity;protein binding;peroxisome;L-ascorbic acid binding;fatty acid alpha-oxidation
Z47786_220;S=Z47786	0.832096	0.049272	NA
C030036D22Rik	0.830434	0.0397856	membrane;apoptosis;neuron migration;axon;receptor activity;negative regulation of progression through cell cycle;development;cell cycle
Pa2g4	0.8279	0.0337703	cobalt ion binding;DNA binding;metalloexopeptidase activity;protein binding;hydrolase activity;transcription factor activity;methionyl aminopeptidase activity;negative regulation of transcription, DNA-dependent;proteolysis;nucleus
D11Ertd18e	0.824495	0.00855812	integral to membrane
BC043098	0.822906	0.0429561	NA
Tbca	0.822904	0.036509	protein folding;unfolded protein binding;microtubule;cytoskeleton;chaperonin-mediated tubulin folding
Psma5	0.822653	0.0444686	peptidase activity;ubiquitin-dependent protein catabolism;endopeptidase activity;protein complex;hydrolase activity;cytosol;threonine endopeptidase activity;proteasome core complex (sensu Eukaryota)
Arl2bp	0.819872	0.0329889	soluble fraction;GTPase activator activity;biological process unknown;protein binding;small GTPase regulator activity
Pogz	0.81932	0.032877	DNA binding;nucleic acid binding;development;zinc ion binding;nucleus;metal ion binding
Btrc	0.816359	0.010987	ubiquitin cycle;ligase activity
Pcdhb22	0.810398	0.0255655	calcium ion binding
Crsp2	0.79916	0.0376028	positive regulation of transcription from RNA polymerase II promoter;protein binding;mediator complex;transcription coactivator activity
2610204K14Rik	0.798868	0.0239536	NA
1700100M05Rik	0.79867	0.0230568	NA
Olfr419	0.797605	0.0301962	receptor activity;olfactory receptor activity;G-protein coupled receptor activity;integral to membrane;G-protein coupled receptor protein signaling pathway
Psmb6	0.795429	0.0456682	peptidase activity;ubiquitin-dependent protein catabolism;endopeptidase activity;protein complex;hydrolase activity;cytosol;threonine endopeptidase activity;proteasome core complex (sensu Eukaryota)
D430039N05Rik	0.795282	0.00807002	receptor activity
Hars	0.794563	0.019587	cytoplasm;tRNA aminoacylation for protein translation;protein biosynthesis;aminoacyl-tRNA ligase activity;ATP binding;nucleotide binding;histidyl-tRNA aminoacylation;ligase activity;histidine-tRNA ligase activity
5730507C01Rik	0.793565	0.0443259	NA
Jun	0.791	0.0429559	DNA binding;regulation of transcription, DNA-dependent;cellular physiological process;protein dimerization activity;protein binding;transcription factor complex;sequence-specific DNA binding;transcription factor activity;nucleus;regulation of progression through cell cycle;intracellular;leading edge cell differentiation;transcription;positive regulation of transcription from RNA polymerase II pro…
0610040D20Rik	0.788791	0.0302058	cellular component unknown;biological process unknown;molecular function unknown
Olfr1342	0.788726	0.0415609	receptor activity;olfactory receptor activity;G-protein coupled receptor activity;integral to membrane;G-protein coupled receptor protein signaling pathway
Luzp5	0.787777	0.0437063	inner cell mass cell proliferation;protein binding
Foxl2	0.787098	0.0473795	DNA binding;regulation of transcription, DNA-dependent;sequence-specific DNA binding;transcription factor activity;nucleus;transcription;positive regulation of transcription from RNA polymerase II promoter
Ckap5	0.786424	0.0379696	cytoplasm;ribonucleoprotein binding;microtubule binding;spindle pole body organization and biogenesis
Zfp365	0.785617	0.0495825	nucleic acid binding;zinc ion binding;nucleus
Top2b	0.784264	0.0492493	DNA binding;ATP binding;DNA metabolism;nucleotide binding;DNA topological change;nucleus;isomerase activity;DNA topoisomerase (ATP-hydrolyzing) activity;chromosome;DNA topoisomerase activity;axonogenesis;neuron migration;forebrain development
Psmd2	0.784218	0.047481	binding;regulation of progression through cell cycle;protein complex;cytosol
Gtlf3b	0.782227	0.0282972	NA
Hist1h2bg	0.781234	0.0441825	chromosome organization and biogenesis (sensu Eukaryota);nucleosome;nucleosome assembly;chromosome;DNA binding;nucleus
Agc1	0.780349	0.0175958	collagen fibril organization;basement membrane;proteoglycan biosynthesis;cell adhesion;sugar binding;protein binding;cartilage condensation;hyaluronic acid binding;extracellular matrix (sensu Metazoa)
2310032M22Rik	0.7799	0.010461	NA
B130052G07Rik	0.779651	0.0372235	NA
D16Bwg1547e	0.7796	0.0307588	NA
Daam1	0.778661	0.0391642	actin cytoskeleton organization and biogenesis;binding;actin binding;cell organization and biogenesis;Rho GTPase binding
Uhmk1	0.777559	0.0409501	protein kinase activity;DNA binding;ATP binding;nucleotide binding;nucleic acid binding;protein serine/threonine kinase activity;kinase activity;protein amino acid phosphorylation;transferase activity;RNA binding;nucleus
5330414D10Rik	0.777536	0.0475363	methyltransferase activity;transferase activity
Slc37a3	0.776141	0.0147447	membrane
Mill1	0.774071	0.0426753	membrane;integral to membrane
Ddx3x	0.773069	0.0219444	ATP-dependent helicase activity;intracellular;DNA binding;ATP binding;nucleotide binding;RNA helicase activity;nucleic acid binding;hydrolase activity;RNA binding;helicase activity;nucleus
Olfr1411	0.772769	0.0210156	rhodopsin-like receptor activity;signal transducer activity;signal transduction;sensory perception;sensory perception of smell;receptor activity;olfactory receptor activity;G-protein coupled receptor activity;integral to membrane;G-protein coupled receptor protein signaling pathway
Mrpl27	0.7718	0.0364137	mitochondrial large ribosomal subunit;structural constituent of ribosome;intracellular;protein biosynthesis;ribosome;mitochondrion;ribonucleoprotein complex
Nup155	0.771687	0.0494084	outer membrane;porin activity;nuclear pore;transport;nucleocytoplasmic transport;structural constituent of nuclear pore;nucleocytoplasmic transporter activity;integral to membrane;nucleus
Ccrl1	0.770223	0.047819	rhodopsin-like receptor activity;signal transducer activity;signal transduction;receptor activity;G-protein coupled receptor activity;integral to membrane;G-protein coupled receptor protein signaling pathway;C-C chemokine receptor activity
8030425K09Rik	0.766305	0.0363183	NA
Tgds	0.766015	0.0486651	catalytic activity;dTDP-glucose 4,6-dehydratase activity;lyase activity;NAD binding;nucleotide-sugar metabolism
Gas2l3	0.76563	0.0286433	NA
Elovl3	0.765034	0.0413184	membrane;lipid biosynthesis;fatty acid biosynthesis;endoplasmic reticulum
H1f0	0.765014	0.0313379	chromosome;DNA binding;nucleus
Zfp207	0.764814	0.0313975	nucleic acid binding;nucleus
1110031E24Rik	0.764184	0.0111371	protein binding;zinc ion binding;metal ion binding
Gkn1	0.763983	0.023826	growth factor activity;regulation of progression through cell cycle;secretory granule;cell proliferation;positive regulation of cell proliferation
mKIAA1921	0.763376	0.03463	NA
1200014M14Rik	0.763288	0.032934	identical protein binding;cellular component unknown;biological process unknown;protein binding
Lrba	0.762666	0.0269324	signal transduction;protein localization;endosome transport;protein kinase A binding;cytoplasmic membrane-bound vesicle
Zfp579	0.762172	0.0220188	nucleus;metal ion binding
Trhr2	0.761581	0.0445953	integral to plasma membrane;signal transducer activity;signal transduction;G-protein signaling, coupled to IP3 second messenger (phospholipase C activating);receptor activity;thyrotropin releasing hormone and secretagogue-like receptors activity;protein binding;G-protein coupled receptor activity
Adfp	0.760051	0.0455226	membrane;plasma membrane;protein binding;lipid particle;long-chain fatty acid transport;nucleus;sequestering of lipid
4930553M18Rik	0.759839	0.0409535	NA
Gfra4	0.759755	0.0467127	membrane;nervous system development;transmembrane receptor protein tyrosine kinase signaling pathway;receptor activity;coreceptor activity
AB023957	0.759508	0.0334957	NA
2210409B01Rik	0.759298	0.0294318	membrane
C030027H14Rik	0.759292	0.00963431	NA
7530408C15Rik	0.758225	0.00191937	NA
A930003G23Rik	0.75648	0.0236598	NA
Zfp64	0.756088	0.0450106	transcription;development;DNA binding;regulation of transcription, DNA-dependent;zinc ion binding;nucleus;nucleic acid binding;metal ion binding
3830404O05Rik	0.755607	0.034874	NA
Homez	0.755099	0.0352491	transcription factor activity;transcription;DNA binding;regulation of transcription, DNA-dependent;nucleus
Tial1	0.753888	0.000603774	cytoplasm;apoptosis;nucleotide binding;nucleic acid binding;RNA binding
Wbscr1	0.753346	0.0414577	translation initiation factor activity;protein biosynthesis;nucleotide binding;nucleic acid binding;RNA binding
Tle3	0.75093	0.00886693	regulation of transcription, DNA-dependent;spermatogenesis;frizzled signaling pathway;nucleus;cell differentiation;transcription;development;Wnt receptor signaling pathway;regulation of transcription
Arl8	0.748733	0.0493234	small GTPase mediated signal transduction;nucleotide binding;GTP binding
1700021N20Rik	0.748197	0.0312054	NA
9830168K20	0.748015	0.0136039	NA
Itpkc	0.747629	0.00316731	inositol trisphosphate 3-kinase activity;kinase activity
Sfpq	0.746284	0.0366015	DNA binding;nucleotide binding;mRNA processing;nuclear mRNA splicing, via spliceosome;transcription;RNA binding;regulation of transcription, DNA-dependent;response to DNA damage stimulus;nucleus;DNA repair
Klc2	0.74461	0.0232241	motor activity;cytoplasm;binding;microtubule;protein binding;microtubule motor activity;ciliary rootlet;kinesin complex
Ell3	0.743895	0.0342026	transcription;regulation of transcription, DNA-dependent;nucleus
Sh3bgrl2	0.741669	0.0173848	nucleus
Ebf1	0.741251	0.0456867	protein binding;transcription factor activity;positive regulation of transcription;transcription;development;DNA binding;regulation of transcription, DNA-dependent;zinc ion binding;nucleus;metal ion binding
1200009B18Rik	0.739414	0.00618226	NA
wtap	0.739322	0.045705	NA
2310061I09Rik	0.738236	0.0320529	NA
Kcnj4	0.738077	0.0392138	membrane;integral to plasma membrane;potassium ion transport;ion channel activity;transport;potassium ion binding;potassium channel activity;voltage-gated ion channel activity;inward rectifier potassium channel activity;ion transport
5830462P14Rik	0.737178	0.00844111	NA
Pank4	0.736317	0.0343806	cellular component unknown;biological process unknown;kinase activity
Wdr23	0.734106	0.031736	NA
A930009E05Rik	0.733728	0.0309678	NA
5330401P04Rik	0.732503	0.00640969	NA
Sprr4	0.73194	0.0146942	keratinization;structural molecule activity
Ufd1l	0.731437	0.0412304	ubiquitin-dependent protein catabolism;ubiquitin cycle
6330408M09Rik	0.731274	0.0413248	NA
9930029P06Rik	0.730897	0.0279484	NA
Zap70	0.728814	0.0253924	positive regulation of calcium-mediated signaling;protein kinase activity;protein amino acid autophosphorylation;phosphotyrosine binding;ATP binding;positive regulation of alpha-beta T cell proliferation;nucleotide binding;peptidyl-tyrosine phosphorylation;positive thymic T cell selection;negative thymic T cell selection;protein-tyrosine kinase activity;protein binding;intracellular signaling cas…
Mylk	0.727813	0.0319646	nervous system development;magnesium ion binding;ATP binding;nucleotide binding;calmodulin binding;receptor activity;protein serine/threonine kinase activity;calcium ion binding;cytoskeleton;cell differentiation;kinase activity;development;cytoskeleton organization and biogenesis;transferase activity;metal ion binding
ORF34	0.727205	0.0476108	NA
Nphs2	0.724964	0.0229338	plasma membrane;protein binding
9530051K01Rik	0.724702	0.0126836	NA
Sox9	0.722774	0.0436928	DNA binding;regulation of transcription, DNA-dependent;regulation of cell proliferation;male gonad development;male germ-line sex determination;protein binding;transcription factor complex;cartilage condensation;epithelial to mesenchymal transition;negative regulation of transcription, DNA-dependent;cell fate commitment;neural crest cell development;nucleus;cell differentiation;heart development;…
Dock7	0.721837	0.027204	NA
Pi4k2b	0.721243	0.0011828	kinase activity
5830457H20Rik	0.7211	0.0148296	NA
4933425O20Rik	0.719345	0.0477084	NA
0610011L14Rik	0.719163	0.0254775	binding
4930402F11Rik	0.718871	0.0475324	NA
5330431N19Rik	0.717351	0.0470618	NA
C230078M08Rik	0.715765	0.00677884	NA
C030005H24Rik	0.715328	0.0166841	NA
mszf51	0.715027	0.0276783	NA
4921537D05Rik	0.713596	0.0371364	NA
Fgf9	0.711939	0.0465269	growth factor activity;male gonad development;inner ear morphogenesis;heparin binding;fibroblast growth factor receptor signaling pathway;signal transduction;positive regulation of mesenchymal cell proliferation;protein import into nucleus;lung development;regulation of progression through cell cycle;cell-cell signaling;fibroblast growth factor receptor binding;cell differentiation;development;po…
Cml1	0.711817	0.0383831	extracellular space;endoplasmic reticulum;negative regulation of cell adhesion;transferase activity;Golgi apparatus
5730601F06Rik	0.710766	0.019609	NA
2310047C04Rik	0.710703	0.0214371	NA
1700025C18Rik	0.709619	0.00582062	NA
Arfgef1	0.708496	0.0270069	NA
4732486I23Rik	0.708334	0.019111	NA
Axin2	0.70257	0.00946291	negative regulation of osteoblast differentiation;signal transducer activity;negative regulation of cell proliferation;intracellular;Wnt receptor signaling pathway;frizzled signaling pathway;intramembranous ossification;negative regulation of progression through cell cycle;protein binding;somitogenesis;development;nucleus;regulation of Wnt receptor signaling pathway;cell cycle
Mbtd1	0.701276	0.0454103	NA
LOC544963	0.699188	0.0138066	NA
Nif3l1	0.697014	0.035752	cytoplasm
Fetub	0.695063	0.0494443	cysteine protease inhibitor activity
Tbrg1	0.694632	0.0489063	NA
AK020176_536;S=AK020176	0.69409	0.0358366	NA
Ticam1	0.693962	0.0142342	I-kappaB kinase/NF-kappaB cascade
9130230L23Rik	0.693815	0.010564	NA
Nalp6	0.69277	0.022654	NA
D930018N13	0.692022	0.0019156	NA
Bckdk	0.688582	0.0242372	protein kinase activity;ATP binding;mitochondrion;phosphorylation;kinase activity;protein amino acid phosphorylation;transferase activity;transferase activity, transferring phosphorus-containing groups
Rab11fip4	0.686836	0.0244318	calcium ion binding
Slc35b4	0.68594	0.0295773	NA
Mgrn1	0.684726	0.0143369	ubiquitin cycle;ubiquitin-protein ligase activity;protein polyubiquitination;zinc ion binding;metal ion binding
2310057G13Rik	0.683215	0.0441038	NA
5430427O19Rik	0.681821	0.0186015	NA
Rcc2	0.681383	0.0213455	mitosis;cell division;microtubule;nucleus;chromosome, pericentric region;cell cycle
Wdr39	0.680009	0.0369335	protein binding;transcription factor activity;regulation of transcription from RNA polymerase II promoter
Slfn9	0.676372	0.034453	hydrolase activity
Zfpn1a5	0.676158	0.0421117	zinc ion binding;nucleus;metal ion binding
BC030500	0.676104	0.0106363	NA
0610007P22Rik	0.674841	0.0250673	NA
Slc25a14	0.674687	0.0410063	membrane;mitochondrial transport;binding;carrier activity;mitochondrial inner membrane;mitochondrion;transport;selenium binding;mitochondrial envelope;organelle inner membrane;transporter activity;integral to membrane
Arid4b	0.670611	0.00673282	cellular component unknown;biological process unknown;molecular function unknown
Zfp60	0.670049	0.0165411	DNA binding;regulation of transcription, DNA-dependent;zinc ion binding;nucleus;intracellular;nucleic acid binding;metal ion binding
Tfam	0.668996	0.0309092	DNA binding;regulation of transcription, DNA-dependent;transcription factor complex;mitochondrion;transcription factor activity;nucleus;transcription
NM_172763_1240;S=NM_172763	0.663257	0.0381982	NA
Asb7	0.662305	0.0330241	cellular component unknown;intracellular signaling cascade;molecular function unknown
Med8	0.660103	0.00733673	receptor activity;transcription;regulation of transcription, DNA-dependent;mediator complex;nucleus
Arih1	0.656598	0.00798698	ubiquitin-dependent protein catabolism;ubiquitin cycle;protein binding;zinc ion binding;metal ion binding
Adam17	0.654614	0.0141403	membrane;peptidase activity;cytoplasm;Notch signaling pathway;metalloendopeptidase activity;metallopeptidase activity;integrin-mediated signaling pathway;hydrolase activity;proteolysis;zinc ion binding;extracellular matrix (sensu Metazoa);metal ion binding
4930401B06Rik	0.650614	0.0300561	NA
Ubqln4	0.648762	0.00615582	endoplasmic reticulum membrane;protein modification;endoplasmic reticulum;cytosol;nucleus;molecular function unknown
B4galt7	0.64842	0.0179202	carbohydrate metabolism;manganese ion binding;Golgi stack;integral to membrane;xylosylprotein 4-beta-galactosyltransferase activity;metal ion binding
Dnajd1	0.647297	0.0396465	membrane;protein transport;protein targeting;protein folding;transport;unfolded protein binding;integral to membrane
5730470L24Rik	0.646983	0.0452296	NA
4930402K13Rik	0.646658	0.0293554	NA
Acad8	0.643805	0.00580015	electron transport;mitochondrion;oxidoreductase activity;acyl-CoA dehydrogenase activity;branched chain family amino acid catabolism
Cstf3	0.641418	0.0340807	intracellular;binding;RNA processing;mRNA processing;nucleus
8430429K09Rik	0.641124	0.0355393	NA
AI504062	0.640727	0.0387171	NA
Mfn1	0.637765	0.0186248	membrane;outer membrane;GTPase activity;nucleotide binding;mitochondrion;protein binding;hydrolase activity;mitochondrial fusion;development;GTP binding;mitochondrial outer membrane;integral to membrane
Slc33a1	0.637104	0.0377209	membrane;transport;acetyl-CoA transporter activity;endoplasmic reticulum
Degs1	0.634239	0.00377735	NA
Pte2b	0.631717	0.0366705	lipid metabolism;acyl-CoA thioesterase activity;hydrolase activity;peroxisome;palmitoyl-CoA hydrolase activity;acyl-CoA metabolism;serine esterase activity
Car1	0.631578	0.0195231	carbonate dehydratase activity;one-carbon compound metabolism;lyase activity;zinc ion binding;metal ion binding
Ddx21	0.62935	0.0153782	ATP-dependent helicase activity;ATP binding;nucleolus;nucleotide binding;RNA helicase activity;nucleic acid binding;hydrolase activity;RNA binding;helicase activity;nucleus
Fkrp	0.627287	0.0163005	membrane;protein processing;glycoprotein biosynthesis;transferase activity;integral to membrane;Golgi apparatus
Eif2ak3	0.627027	0.028132	membrane;cytoplasm;translation initiation factor activity;protein kinase activity;protein biosynthesis;regulation of translation;ATP binding;nucleotide binding;protein serine/threonine kinase activity;endoplasmic reticulum;kinase activity;protein amino acid phosphorylation;transferase activity;response to unfolded protein;integral to membrane;regulation of protein biosynthesis
2210404O07Rik	0.626244	0.0192016	NA
Ier5	0.625589	0.0173969	NA
Fbxo44	0.623221	0.0191857	ubiquitin cycle;protein catabolism;protein binding
9430078K24Rik	0.622414	0.0233301	NA
1700084C01Rik	0.620919	0.016159	NA
2010003J03Rik	0.616646	0.00546264	translation initiation factor activity;protein biosynthesis
Elmod2	0.608706	0.00224766	cellular component unknown;biological process unknown;molecular function unknown
Mgp	0.608617	0.0122725	cartilage development;regulation of bone mineralization;ossification;extracellular region;calcium ion binding;cell differentiation;development
BC006923_1834;S=BC006923	0.608244	0.0209827	NA
Eras	0.607695	0.0226828	nucleotide binding;GTP binding
1110012F10Rik	0.606354	0.015909	NA
Osm	0.605608	0.0133239	regulation of cell growth;response to heat;apoptosis;peripheral nervous system development;extracellular region;behavioral response to pain;extracellular space;cytokine activity;tyrosine phosphorylation of Stat3 protein;oncostatin-M receptor binding;tyrosine phosphorylation of Stat5 protein;tyrosine phosphorylation of Stat1 protein;immune response
2900072D07Rik	0.604496	0.0426474	NA
Ddit4	0.602508	0.018817	cellular component unknown;biological process unknown;molecular function unknown
Rtkn	0.601914	0.0223042	Rho GTPase binding
4732467B22	0.598599	0.0130745	NA
4930556I23Rik	0.59748	0.0104028	NA
4932418E24Rik	0.594784	0.000828868	NA
Pygo2	0.594375	0.0110859	protein binding;nucleus
Gja9	0.592819	0.0118036	membrane;visual perception;cell communication;connexon channel activity;cell-cell signaling;connexon complex;gap junction;gap-junction forming channel activity;synaptic transmission
Spcs2	0.587179	0.00812751	membrane;peptidase activity;signal peptide processing;microsome;signal peptidase complex;signal peptidase activity;endoplasmic reticulum;hydrolase activity
Ticam2	0.584018	0.0230381	regulation of I-kappaB kinase/NF-kappaB cascade;interleukin-1 receptor complex;interleukin-1 receptor binding;receptor activity;regulation of interferon-beta biosynthesis;protein heterodimerization activity;regulation of cytokine production
Racgap1	0.580626	0.0379936	cell division;GTPase activator activity;zinc ion binding;nucleus;diacylglycerol binding;metal ion binding;cell cycle
2400002F02Rik	0.579921	0.0171628	NA
Ephb3	0.578206	0.021013	membrane;integral to plasma membrane;protein kinase activity;axon guidance receptor activity;ephrin receptor activity;ATP binding;transmembrane receptor protein tyrosine kinase signaling pathway;nucleotide binding;receptor activity;protein-tyrosine kinase activity;axon guidance;kinase activity;protein amino acid phosphorylation;transferase activity;transmembrane-ephrin receptor activity
Prom1	0.578003	0.0324232	membrane;integral to plasma membrane;microvillus;extracellular space;brush border;integral to membrane
6530401P13	0.576325	0.0132225	NA
2610528E23Rik	0.574292	0.0336498	hydrolase activity
1500015O10Rik	0.572285	0.0161756	NA
Rgs10	0.565311	0.019908	negative regulation of signal transduction;signal transducer activity;protein binding
4930477O03Rik	0.561306	0.00233571	NA
Chd1l	0.558271	0.0144722	helicase activity
2310005E10Rik	0.557509	0.00402014	NA
A930035E12Rik	0.55076	0.0252432	NA
Ccl1	0.547949	0.0297842	signal transduction;sensory perception;extracellular region;chemotaxis;chemokine activity;protein binding;cytokine activity;immune response
Kntc2	0.545504	0.0123667	mitotic metaphase;protein binding;nucleus;chromosome, pericentric region
1700019P01Rik	0.544466	0.0143433	tubulin-tyrosine ligase activity;protein modification;ligase activity
Stra6	0.533256	0.00769928	NA
B230220B15Rik	0.532201	0.0287921	NA
Bub1	0.52739	0.0122136	mitosis;protein kinase activity;ATP binding;nucleotide binding;kinetochore;protein serine/threonine kinase activity;cell division;kinase activity;protein amino acid phosphorylation;transferase activity;nucleus;chromosome, pericentric region;cell cycle
Ier5l	0.52719	0.0151511	NA
2610307O08Rik	0.523191	0.0204729	NA
1810021B22Rik	0.514139	0.0253153	NA
Xlr5c	0.501522	0.0103036	extracellular space;cytokine activity
AK014555_3893;S=AK014555	0.498539	0.0334505	NA
Hprt1	0.495541	0.0130154	nucleoside metabolism;cytoplasm;behavior;identical protein binding;hypoxanthine phosphoribosyltransferase activity;magnesium ion binding;transferase activity, transferring glycosyl groups;purine nucleotide biosynthesis;cytolysis;lymphocyte proliferation;transferase activity;purine ribonucleoside salvage;metal ion binding
9430075J19Rik	0.485867	0.00150083	NA
Lin10	0.4656	0.00523824	dendrite;synaptic vesicle membrane;receptor binding;Golgi to plasma membrane protein transport;membrane fraction;Golgi trans face
Stard8	0.465456	0.00779922	GTPase activator activity
2010110K18Rik	0.464479	0.0198964	NA
Tk2	0.454956	0.0151965	ATP binding;DNA replication;phosphotransferase activity, alcohol group as acceptor;nucleotide binding;mitochondrion;thymidine kinase activity;kinase activity;nucleobase, nucleoside, nucleotide and nucleic acid metabolism;mitochondrial inner membrane;transferase activity
1700067G03Rik	0.443156	0.0136225	NA
4930522O17Rik	0.43904	0.0126417	NA
4930449I21Rik	0.422269	0.0293327	NA
NM_177061_4052;S=NM_177061	0.417209	0.0183202	NA
Cyp2a12	0.412889	0.0288162	membrane;electron transport;microsome;monooxygenase activity;iron ion binding;oxidoreductase activity;transport;endoplasmic reticulum;unspecific monooxygenase activity;heme binding;metal ion binding
Crisp3	0.401135	0.0451962	extracellular region
BC018601	0.396723	0.000311418	NA
Sidt2	0.391042	0.0371537	membrane;integral to membrane
1110025F24Rik	0.3884	0.00407905	NA
Slick	0.386106	0.0114184	NA
Bbs2	0.379634	0.043531	photoreceptor maintenance;protein localization;cellular component unknown;negative regulation of body size;adult behavior;sperm axoneme assembly;molecular function unknown
Prcp	0.36832	0.00628329	peptidase activity;catalytic activity;lysosome;serine-type Pro-X carboxypeptidase activity;serine-type peptidase activity;hydrolase activity;proteolysis;carboxypeptidase activity
Hesx1	0.365154	0.013952	DNA binding;regulation of transcription, DNA-dependent;brain development;transcription factor complex;sequence-specific DNA binding;transcription factor activity;nucleus;transcription;development;regulation of transcription
1810010D01Rik	0.346158	0.0263703	NA
Rdbp	0.346008	0.0158087	nucleotide binding;nucleic acid binding;transcription
2410003P15Rik	0.307955	0.000400747	NA
Csng	0.286063	0.00619786	extracellular region;transport;transporter activity

## Sheet: P0 - EGL
Symbol	Ratio at P0 in EGL	P-value	Gene Ontology
S100a6	2.06503	0.0360218	calcium ion binding; growth factor activity; cyclin-dependent protein kinase regulator activity; cell proliferation; cell cycle; regulation of cell cycle
Igf2	1.95659	0.0336257	extracellular; extracellular space; growth factor activity; peptide hormone; hormone activity; cell proliferation; organogenesis; physiological process; regulation of cell cycle
1700008B15Rik	1.87595	0.000951981
Ccl27	1.81331	0.00101422	extracellular; nucleus; extracellular space; cytokine activity; chemokine activity; protein binding; immune response
Rhoe	1.74164	0.0160164
Dlk1	1.72384	0.0188202	integral to membrane; extracellular space; calcium ion binding; structural molecule activity
Serpinf1	1.71906	0.0258043	serpin
Col6a3	1.69791	0.0411672	extracellular matrix; collagen; extracellular matrix structural constituent; serine protease inhibitor activity; extracellular matrix structural constituent conferring tensile strength activity; endopeptidase inhibitor activity; cell adhesion
Col6a1	1.6827	0.00787943	extracellular matrix; collagen; microfibril; extracellular space; extracellular matrix structural constituent; extracellular matrix structural constituent conferring tensile strength activity; subtilase activity; cell adhesion molecule activity; cell adhesion; proteolysis and peptidolysis
Hmgcs2	1.65438	0.000688472	mitochondrion; hydroxymethylglutaryl-CoA synthase activity; lyase activity; transferase activity; acetyl-CoA metabolism; cholesterol biosynthesis
B230312L03Rik	1.65062	5.44611e-07
Cxcl12	1.60838	0.0229806	extracellular; extracellular space; cytokine activity; chemokine activity; growth factor activity; T-cell proliferation; chemotaxis; brain development; immune response; regulation of cell migration
Sod1	1.58877	2.38583e-07
Kcnj6	1.58486	0.00040482	integral to membrane; integral to plasma membrane; voltage-gated potassium channel complex; membrane fraction; membrane; ion channel activity; inward rectifier potassium channel activity; voltage-gated ion channel activity; G-protein activated inward rectifier potassium channel activity; potassium channel activity
Aqp4	1.5713	0.0380259	mitochondrial outer membrane; integral to plasma membrane; integral to membrane; membrane; transporter activity; water channel activity; porin activity; transport; water transport
Cav1	1.55019	0.0124752
1110004P15Rik	1.54964	0.022616
1810007M14Rik	1.52585	5.62311e-06	nucleus; DNA binding; regulation of transcription, DNA-dependent
LOC381054	1.50474	0.000103209
Synpo	1.50138	0.0297141
Ets2	1.49477	4.07756e-05	nucleus; intracellular; DNA binding; transcription factor activity; cell growth and/or maintenance; regulation of transcription, DNA-dependent; regulation of cell cycle
Tek	1.4931	0.00551343	integral to membrane; extracellular space; protein kinase activity; protein-tyrosine kinase activity; ATP binding; transferase activity; receptor activity; structural molecule activity; protein serine/threonine kinase activity; kinase activity; protein amino acid phosphorylation; cell-matrix adhesion; cell-cell adhesion; regulation of cell migration; regulation of angiogenesis
Fcgrt	1.48864	0.042249	integral to membrane; membrane; extracellular space; receptor activity; IgG binding; immune response
Son	1.48092	0.000818031	intracellular; nucleus; double-stranded RNA binding; nucleic acid binding; DNA binding; RNA binding; protein binding
Dscam	1.46865	6.91679e-05	plasma membrane; extracellular space; membrane fraction; integral to plasma membrane; integral to membrane; cell adhesion molecule activity; ATP binding; cell adhesion; neurogenesis
D1Ertd471e	1.46711	0.0120519
Vwf	1.43609	0.0222148	blood coagulation; hemostasis
Chaf1b	1.42872	9.48523e-05
Mrps6	1.42716	1.03327e-06	intracellular; mitochondrion; ribosome; structural constituent of ribosome; protein biosynthesis
Dscr2	1.42716	3.12504e-06	membrane fraction; integral to plasma membrane
B230114J08Rik	1.41969	2.81872e-06	integral to membrane
Wrb	1.40275	8.38381e-07	integral to membrane
B3galt5	1.39921	2.4541e-05	integral to membrane; membrane; Golgi apparatus; extracellular space; transferase activity; transferase activity, transferring glycosyl groups; galactosyltransferase activity; protein amino acid glycosylation
Cryzl1	1.39652	0.000278441
B130053I10Rik	1.38524	6.82071e-05	nucleic acid binding; RNA binding
Sdpr	1.37788	0.00477031
Robo4	1.37761	0.0209322	integral to membrane; membrane; transporter activity; transport
Adamts9	1.37674	0.00776043
Gart	1.37354	0.000254976	cytoplasm; catalytic activity; phosphoribosylformylglycinamidine cyclo-ligase activity; phosphoribosylglycinamide formyltransferase activity; transferase activity; ligase activity; hydroxymethyl-, formyl- and related transferase activity; phosphoribosylamine-glycine ligase activity; biosynthesis; purine nucleotide biosynthesis; purine base biosynthesis; de novo IMP biosynthesis
Olig1	1.3734	0.0483026	transcription factor complex; nucleus; transcription factor activity; DNA binding; regulation of transcription, DNA-dependent; neuronal lineage restriction
Dscr1	1.37056	3.63807e-06	nucleus; cytoplasm; calcium-mediated signaling
Slco1c1	1.36885	0.00311082	; membrane; integral to membrane; transporter activity; transport; ion transport
2210415K03Rik	1.36746	0.0414732
Dyrk1a	1.3523	3.44874e-06	nucleus; protein-tyrosine kinase activity; non-membrane spanning protein tyrosine kinase activity; protein kinase activity; protein serine/threonine kinase activity; transferase activity; ATP binding; protein amino acid phosphorylation; peptidyl-tyrosine phosphorylation
Ifngr2	1.35073	1.26063e-07	integral to membrane; extracellular space; membrane; hematopoietin/interferon-class (D200-domain) cytokine receptor activity; receptor activity
E430025L02Rik	1.34904	0.0360126	integral to membrane
Wdr9	1.34708	9.30709e-05	nucleus; protein binding; transcription regulator activity; regulation of transcription from Pol II promoter
Mt1	1.34599	0.0213665	cytosol; lysosome; heavy metal binding; metal ion binding; copper ion binding; zinc ion binding; nitric oxide mediated signal transduction; zinc ion homeostasis
Donson	1.34298	0.000402099
LOC380704	1.33953	0.0497308
Dscr3	1.33398	0.00103315	ATP binding; intracellular protein transport
Dscr5	1.33259	4.45716e-05	integral to membrane
Stk32a	1.33158	0.0487248
Hlcs	1.32505	3.03078e-06	biotin-apoprotein ligase activity; catalytic activity; biotin- ligase activity; ligase activity; protein modification
Plat	1.32435	0.00434516	extracellular; extracellular space; serine-type endopeptidase activity; chymotrypsin activity; trypsin activity; t-plasminogen activator activity; plasminogen activator activity; hydrolase activity; peptidase activity; proteolysis and peptidolysis
Cbr1	1.32364	1.0702e-05	; carbonyl reductase (NADPH) activity; oxidoreductase activity; metabolism
5830411K21Rik	1.31577	0.0475365
Sox6	1.31424	0.00585454	nucleus; transcription factor complex; kinesin complex; DNA binding; transcription factor activity; ATP binding; protein binding; regulation of transcription, DNA-dependent; muscle cell differentiation; cardioblast differentiation
Ly6c	1.3058	0.0331059	plasma membrane; membrane; extracellular space; defense response
Olig2	1.30309	0.00186394	transcription factor complex; nucleus; transcription factor activity; DNA binding; neuronal lineage restriction; regulation of transcription, DNA-dependent
H19	1.29864	0.0490424
2610001E17Rik	1.29709	0.0435119
B230107K20Rik	1.29683	0.0364829
BC025872	1.29677	0.0369865
Angptl4	1.29368	0.0290082	kinesin complex
Ttc3	1.28891	9.0393e-05
LOC381663	1.28702	3.04835e-05
Hmgn1	1.28285	0.000377875	nucleus; chromatin; chromatin; DNA binding; DNA packaging
Pgm5	1.27854	0.0120948	cell-cell adherens junction; trypsin activity; structural molecule activity; intramolecular transferase activity, phosphotransferases; proteolysis and peptidolysis; cellular morphogenesis; carbohydrate metabolism; cell adhesion
Sox10	1.2782	0.0333884
Man2b1	1.27506	0.0110201	lysosome; hydrolase activity, acting on glycosyl bonds; alpha-mannosidase activity; hydrolase activity; carbohydrate metabolism
A930104B17Rik	1.27389	0.031373
Stard8	1.27251	0.0257078	GTPase activator activity
ORF28	1.27244	0.000283986	chaperone activity
Atp5o	1.2714	3.90362e-07	mitochondrion; hydrogen-exporting ATPase activity, phosphorylative mechanism; hydrolase activity; hydrogen-transporting two-sector ATPase activity; hydrogen ion transporter activity; ATP biosynthesis; hydrogen transport; proton transport
9530056K15Rik	1.26161	0.0183224
Itsn1	1.26124	2.87999e-06
Hspg2	1.26019	0.0112579	basement membrane; extracellular matrix; extracellular space; structural molecule activity; protein binding; protein localization
ORF21	1.25481	1.84671e-05
Ankrd25	1.25414	0.0216378	DNA binding; transcription factor activity; regulation of transcription, DNA-dependent
2410039M03Rik	1.25364	0.0370195
Edg2	1.25245	0.00455004	integral to plasma membrane; membrane; integral to membrane; G-protein coupled receptor activity; rhodopsin-like receptor activity; lysosphingolipid and lysophosphatidic acid receptor activity; receptor activity; G-protein coupled receptor protein signaling pathway
D030049N18Rik	1.2509	0.00299304	DNA binding; transcription factor activity; regulation of transcription, DNA-dependent
Cbr3	1.25064	0.0302971	cytosol; oxidoreductase activity; carbonyl reductase (NADPH) activity; metabolism
Ttyh2	1.24682	0.0342334	integral to membrane;
Rasd2	1.24647	0.0127983
Lamc1	1.24633	0.0374736	kinesin complex; basal lamina; basement membrane; extracellular matrix; extracellular space; extracellular matrix structural constituent; structural molecule activity; protein binding; cell adhesion molecule activity; cell adhesion
1110070O15Rik	1.2454	0.0248345	cell cycle
AI464131	1.24523	0.0238025
Atp8a1	1.2447	0.0170324	membrane; integral to membrane; plasma membrane cation-transporting ATPase; hydrolase activity; magnesium ion binding; ATP binding; ATPase activity, coupled to transmembrane movement of ions, phosphorylative mechanism; ATPase activity; cation transport; metabolism
Enpp2	1.24317	0.0273384	integral to plasma membrane; integral to membrane; extracellular space; phosphodiesterase I activity; nucleotide diphosphatase activity; hydrolase activity; nucleic acid binding; catalytic activity; endonuclease activity; nucleotide metabolism
Acas2	1.24127	0.0133735	cytoplasm; integral to membrane; integral to membrane; ligase activity; catalytic activity; transferase activity; acyltransferase activity; acetate-CoA ligase activity; gamma-glutamyltransferase activity; metabolism; glutathione biosynthesis; acetyl-CoA biosynthesis
Idh2	1.24102	0.0255705	mitochondrion; isocitrate dehydrogenase (NADP) activity; oxidoreductase activity; glyoxylate cycle; metabolism; tricarboxylic acid cycle; main pathways of carbohydrate metabolism
Iqgap1	1.23989	0.0248054	cytoplasm; Ras GTPase activator activity; calmodulin binding; small GTPase mediated signal transduction
4931431C02Rik	1.23653	0.0245174
Cspg2	1.23354	0.0369079	extracellular matrix; lectin; calcium ion binding; sugar binding; hyaluronic acid binding; cell adhesion; heterophilic cell adhesion
Prdm15	1.23326	0.00172521
Gstm2	1.23314	0.0206666	glutathione transferase activity; transferase activity; glutathione conjugation reaction; metabolism
Thsd1	1.23236	0.0356739	; integral to membrane; extracellular space;
2310015A05Rik	1.23086	0.00149971
2810049C16Rik	1.22851	0.0158676
Rbpms	1.2283	0.0272389	nucleic acid binding; RNA binding
Tns	1.22423	0.0478277
E430013O13Rik	1.22369	0.0161556
Fli1	1.22365	0.0272984	nucleus; transcriptional activator activity; DNA binding; transcription factor activity; translation regulator activity; cell growth and/or maintenance; organogenesis; regulation of transcription, DNA-dependent; circulation
5830411I20	1.22067	0.00380411
Cntfr	1.21889	0.0112727	extracellular space; membrane; receptor activity; hematopoietin/interferon-class (D200-domain) cytokine receptor activity
Zfhx1b	1.21201	0.0205348	nucleus; DNA binding; transcription factor activity; neural crest cell migration; regulation of transcription, DNA-dependent
Shmt2	1.20988	0.0227059	mitochondrion; methyltransferase activity; glycine hydroxymethyltransferase activity; transferase activity; amino acid metabolism; one-carbon compound metabolism
Ifi30	1.20868	0.00188202	lysosome; extracellular space; disulfide oxidoreductase activity; antigen processing, exogenous antigen via MHC class II
LOC238403	1.20866	0.0487048
Zfp537	1.20334	0.0154713	nucleus; transcription factor activity; regulation of transcription, DNA-dependent
D130078K04Rik	1.20167	0.044935	cytoskeleton
4831403C07Rik	1.20114	0.0122926
2810017I02Rik	1.19946	0.00328586
LOC234582	1.19763	0.00765634
C630002C17Rik	1.19713	0.0356937	transcription factor TFIID complex; nucleus; protein kinase activity; DNA binding; transcription coactivator activity; general RNA polymerase II transcription factor activity; protein amino acid phosphorylation; G1-specific transcription in mitotic cell cycle; cell cycle; regulation of transcription, DNA-dependent; protein complex assembly
AI642036	1.19556	0.0288063
Rhbdf1	1.19472	0.00989551	receptor activity
LOC242051	1.19228	0.00881201
Fibp	1.19212	0.0182049	nucleus; fibroblast growth factor binding
Fbxo2	1.19177	0.0377775
E130202F10Rik	1.19015	0.0422122
Kremen	1.18987	0.00473929	integral to membrane; membrane; extracellular space;
A130082N24Rik	1.18914	0.00748463	DNA binding; transcription factor activity; regulation of transcription, DNA-dependent
NfiB	1.18891	0.0279049	DNA replication; regulation of transcription, DNA-dependent; intracellular; nucleus; DNA binding; transcription factor activity
E230020O17Rik	1.18832	0.0432082
Gin1	1.18689	1.11757e-05
Kcns2	1.18664	0.000125417	integral to plasma membrane; voltage-gated potassium channel complex; membrane; integral to membrane; potassium channel activity; ion channel activity; protein binding; voltage-gated ion channel activity; cation channel activity; voltage-gated potassium channel activity; potassium ion transport; cation transport; transport; ion transport
LOC383189	1.18366	0.0448198
LOC383215	1.18324	0.0287791
Dgl1-pending	1.18308	0.0199075
Myak	1.18302	0.000221909
C330006P03Rik	1.18125	0.00729487
Renbp	1.1812	0.0357125	isomerase activity
Lin7b	1.17817	0.000249127	plasma membrane; intracellular signaling cascade
LOC380694	1.17722	0.00633173
Mat2a	1.17695	0.0317493	transferase activity; ATP binding; methionine adenosyltransferase activity; one-carbon compound metabolism; S-adenosylmethionine biosynthesis
Peg3	1.17602	0.023818	nucleus; nucleic acid binding; DNA binding
6030400A10Rik	1.1741	0.0454288
1110021J02Rik	1.17398	0.0136727
Metapl1	1.17337	0.0314138	aminopeptidase activity; peptidase activity; hydrolase activity
Elmo2	1.17335	0.00151879	membrane; cytoskeleton; apoptosis; phagocytosis
AA536743	1.17289	0.00892197
Amid	1.17193	0.00529859
Tpmt	1.17126	0.049459	thiopurine S-methyltransferase activity
6330403E01Rik	1.16895	0.014138	DNA binding; transcription factor activity; regulation of transcription, DNA-dependent
Mbc2	1.16894	0.0320009	integral to membrane; ATP binding
D930048N14Rik	1.1687	0.00911613
Myl4	1.16828	0.0436503	myosin; cytoskeleton; calcium ion binding; cytoskeleton organization and biogenesis; muscle development
2810459M11Rik	1.16787	0.0452011
D10Wsu93e	1.16736	0.00191587
Plec1	1.16641	0.0115814	cytoskeleton; actin binding; structural molecule activity
Mef2a	1.16628	0.0440783	nucleus; transcription factor activity; DNA binding; translation regulator activity; regulation of transcription, DNA-dependent; transcription
Fkhl18	1.16601	0.0200566	transcription factor complex; nucleus; DNA binding; transcription factor activity; regulation of transcription, DNA-dependent
3110012E06Rik	1.16522	0.00262345
Kcnk2	1.1648	0.0341744	integral to membrane; integral to plasma membrane; voltage-gated potassium channel complex; membrane; cation channel activity; ion channel activity; voltage-gated potassium channel activity; potassium channel activity; voltage-gated ion channel activity; cation transport; ion transport; potassium ion transport; G-protein coupled receptor protein signaling pathway; stabilization of membrane potent…
2310045L10Rik	1.16404	0.0406845	endosome; Golgi stack; lysosome; protein transporter activity; intra-Golgi transport; vesicle-mediated transport; intracellular protein transport
1110038D17Rik	1.16315	0.00585292
Egln3	1.16262	0.0158473	nucleus; oxidoreductase activity; oxidoreductase activity, acting on single donors with incorporation of molecular oxygen, incorporation of two atoms of oxygen; oxidoreductase activity, acting on paired donors, with incorporation or reduction of molecular oxygen, 2-oxoglutarate as one donor, and incorporation of one atom each of oxygen into both donors; apoptosis; protein metabolism
Rfx4	1.16238	0.0227685	DNA binding; regulation of transcription, DNA-dependent
A730045A15Rik	1.16222	0.0216794
Myo1d	1.16201	0.00334624
Spg7	1.16104	0.00977709	ATP binding
scl0002720.1_68	1.16086	0.0467972
A730062O07Rik	1.16056	0.0420858	protein modification
scl0002791.1_134	1.16054	0.0318468
2310047A01Rik	1.16011	0.0156097
Sorl1	1.15936	0.0172179	membrane; integral to membrane; extracellular space; receptor activity; protein transporter activity; lipid transporter activity; electron transporter activity; copper ion binding; cholesterol metabolism; lipid transport; endocytosis; development; intracellular protein transport; electron transport
A630097D09Rik	1.15883	0.00600507	DNA binding; transcription factor activity; regulation of transcription, DNA-dependent
2310058J06Rik	1.15858	0.0441944
Prkg1	1.15846	0.0420701	cAMP-dependent protein kinase complex; ATP binding; protein kinase activity; protein serine/threonine kinase activity; protein-tyrosine kinase activity; cGMP-dependent protein kinase activity; transferase activity; 3,5-cGMP binding; cAMP-dependent protein kinase regulator activity; protein amino acid phosphorylation
4833441J24Rik	1.15801	0.0284019
Ppard	1.15801	0.0420899	nucleus; DNA binding; steroid hormone receptor activity; receptor activity; ligand-dependent nuclear receptor activity; transcription factor activity; translation regulator activity; lipid metabolism; cell proliferation; regulation of transcription, DNA-dependent; cell growth and/or maintenance; epidermal differentiation; nerve ensheathment
Ifnar2	1.15791	0.0189208	extracellular space; integral to membrane; membrane; receptor activity; interferon-alpha/beta receptor activity; hematopoietin/interferon-class (D200-domain) cytokine receptor activity; regulation of transcription from Pol II promoter; cell proliferation
LOC231081	1.15721	0.0308914
Abca7	1.15721	0.0329278	integral to plasma membrane; membrane; integral to membrane; ATP-binding cassette (ABC) transporter activity; ATP binding; peroxidase activity; nucleotide binding; transport; peroxidase reaction
Cpt1b	1.15672	0.00109991	mitochondrial outer membrane; integral to membrane; outer membrane; mitochondrion; carnitine O-palmitoyltransferase activity; acyltransferase activity; transferase activity; kinase activity; long-chain fatty acid transport; fatty acid metabolism; transport
LOC244710	1.15659	0.0251775
Tnfrsf12a	1.15639	0.0151513	plasma membrane; integral to membrane; ruffles; receptor activity; protein binding; substrate-bound cell migration, cell attachment to substrate; cell adhesion; angiogenesis; apoptosis; positive regulation of axon extension
0610010D24Rik	1.15575	0.0388624
1810047K05Rik	1.15398	0.00857219
Ubtd1	1.15357	0.000252119
Cln2	1.15288	0.00412748	lysosome; extracellular space; peptidase activity; serine-type endopeptidase activity; hydrolase activity
Ppfibp1	1.15142	0.00330613	plasma membrane; integrase activity; protein binding; ATP binding; DNA binding; tRNA ligase activity; DNA integration; cell adhesion; tRNA aminoacylation for protein translation
2810008D09Rik	1.15142	0.0256576
Ubap2l	1.1493	0.00531133
D230004N01Rik	1.14915	0.0472771
Sufu	1.14815	0.0229067
0610007N19Rik	1.14754	0.0124966
scl0002368.1_75	1.14748	0.0105325
C130098C10Rik	1.1474	0.0352975
1700054E11Rik	1.14704	0.00181887
Tmem25	1.14642	0.0103956	extracellular space;
1810043M20Rik	1.14595	0.0211759
9130223C08Rik	1.14531	0.00344997
Ccbl1	1.14505	0.00507794	catalytic activity; transaminase activity; 1-aminocyclopropane-1-carboxylate synthase activity; biosynthesis
AI505012	1.14495	0.0370578
4833429E21Rik	1.14461	0.0273758	nucleus; nucleic acid binding; pre-mRNA splicing factor activity; RNA binding; mRNA splicing
9330102E08Rik	1.14186	0.00300393
6030434H13Rik	1.14075	0.0171248	RNA binding
LOC330267	1.14059	0.0102551
C630026L07Rik	1.14054	0.00132442
Braf	1.14036	0.0234959
2810012G08Rik	1.1401	0.044091
AI449023	1.13943	0.0436437
AW061290	1.13811	0.038569
4833425P12Rik	1.13737	0.00604288
Eda2r	1.13688	0.00538949
Gdf9	1.13681	0.0339467	extracellular space; extracellular; cytokine activity; growth factor activity; cell growth and/or maintenance
B230308N11Rik	1.13672	0.0107703
LOC226654	1.13471	0.00490122
Vasp	1.13461	0.0102843	actin binding
C430014D17Rik	1.13364	0.0496234
E330009J07Rik	1.13321	0.0366247
E030045D18Rik	1.1331	0.0471277
B230333E16Rik	1.13293	0.0492045
Mknk1	1.1328	0.0186496	transferase activity; kinase activity; protein serine/threonine kinase activity; ATP binding; protein kinase activity; protein-tyrosine kinase activity; regulation of translation; regulation of protein biosynthesis; protein amino acid phosphorylation
Alkbh	1.13246	0.0426801
D11Bwg0414e	1.13206	0.0143503
Clasp1	1.13163	0.013779
LOC381425	1.13159	0.0340836
Atp2a3	1.13103	0.0127942	endoplasmic reticulum; integral to membrane; membrane; ATP binding; plasma membrane cation-transporting ATPase; magnesium ion binding; calcium ion binding; ATPase activity, coupled to transmembrane movement of ions, phosphorylative mechanism; hydrolase activity; calcium-transporting ATPase activity; metabolism; calcium ion transport; cation transport
B130015M16Rik	1.13	0.0313424	nucleus; nucleic acid binding; ATP binding; RNA binding; mRNA splicing
A330031N05Rik	1.12975	0.049021	structural constituent of cytoskeleton
1110033F14Rik	1.12936	0.0265813
9830169E20Rik	1.12903	0.0261321	nucleus; poly-pyrimidine tract binding; nucleic acid binding; ATP binding; heterogeneous nuclear ribonucleoprotein; RNA binding; mRNA splicing; nucleoplasm; nucleolus
2010205J10Rik	1.12771	0.0294461
Dbp	1.1273	0.0460252	nucleus; DNA binding; translation regulator activity; circadian rhythm; regulation of transcription, DNA-dependent; rhythmic behavior
2600009E05Rik	1.12725	0.033629
8430438L13Rik	1.12722	0.043226
Arhgef6	1.12624	0.0105003	;
1110002E23Rik	1.12566	0.0292027
C130035G06Rik	1.12511	0.0481741
Rps6ka3	1.12457	0.043193	cytosolic ribosome (sensu Eukarya); structural constituent of ribosome; protein serine/threonine kinase activity; protein kinase activity; transferase activity; kinase activity; ATP binding; protein-tyrosine kinase activity; ribosome biogenesis; protein amino acid phosphorylation
Eif2c2	1.12397	0.0341316	translation initiation factor activity; protein biosynthesis
LOC381036	1.12396	0.0408688
Ccnl	1.12335	0.0439319	nucleus; cell cycle regulator; cyclin-dependent protein kinase regulator activity; cell cycle
D130027A21Rik	1.12192	0.0337211	cell proliferation
Kcnk13	1.12183	0.00357623	membrane; integral to membrane; voltage-gated ion channel activity; ion channel activity; potassium channel activity; potassium ion transport; transport; ion transport
2310009B15Rik	1.1209	0.0114096
LOC381795	1.12076	0.0071315
Tmie	1.12068	0.0168773	hearing; inner ear morphogenesis
Aqp11	1.12049	0.0182069	mitochondrial outer membrane; integral to membrane; porin activity; cysteine-type endopeptidase activity; proteolysis and peptidolysis
Prss25	1.1201	0.0189087	integral to membrane; mitochondrion; trypsin activity; serine-type endopeptidase activity; peptidase activity; hydrolase activity; protein binding; intracellular signaling cascade; proteolysis and peptidolysis; apoptosis
E030026I10Rik	1.12007	0.0287405
Pnkp	1.12006	0.0172985	kinase activity; ATP binding
A430061O12Rik	1.11983	0.0252461
Sat1	1.11963	0.0497628	diamine N-acetyltransferase activity; N-acetyltransferase activity; acyltransferase activity; transferase activity; spermine catabolism
LOC230872	1.11806	0.0112302
4930524J08Rik	1.11772	0.00400087
Gm2a	1.11756	0.0195729	lysosome; extracellular space; sphingolipid metabolism
1110012F10Rik	1.11726	0.0404504
Gpd1	1.1165	0.045792	glycerol-3-phosphate dehydrogenase complex; oxidoreductase activity; glycerol-3-phosphate dehydrogenase (NAD) activity; oxidoreductase activity, acting on CH-OH group of donors; ATP binding; glycerol-3-phosphate metabolism; carbohydrate metabolism
2810416G20Rik	1.11622	0.0125319
Msi2h	1.11523	0.0453802	cytoplasm; polysome; single-stranded RNA binding; poly(U) binding; nucleic acid binding;
Ccm2	1.11518	0.0429349
3110068G20Rik	1.11507	0.0359564
Cyhr1	1.115	0.0180811
LOC382245	1.1149	0.0328425
Pcmt1	1.11488	0.0250382	protein-L-isoaspartate (D-aspartate) O-methyltransferase activity; S-adenosylmethionine-dependent methyltransferase activity; transferase activity; methyltransferase activity; protein modification; protein amino acid methylation
Csad	1.1147	0.0373224	; lyase activity; carboxy-lyase activity; nucleic acid binding; sulfinoalanine decarboxylase activity; amino acid metabolism; L-cysteine catabolism to taurine; taurine metabolism
BC024683	1.11364	0.00678009
Zyx	1.11341	0.0394195	cell-cell adherens junction; cell adhesion molecule activity; cell adhesion
Ccng1	1.11253	0.00392645	nucleus; cyclin-dependent protein kinase, intrinsic regulator activity; cytokinesis; regulation of cell cycle; cell cycle; mitosis; cytokinesis
2700044H17Rik	1.11181	0.0477802
Mvp	1.11148	0.022711	ribonucleoprotein complex; calcium ion binding
6130401L20Rik	1.11089	0.0103347
Akr1c19	1.11073	0.0213744
6530402N02Rik	1.11014	0.0401607	integral to membrane; Golgi apparatus; endoplasmic reticulum; peptidase activity; metanephros development; protein processing
8030474H12Rik	1.1094	0.0189443
AW046014	1.10935	0.0167469	NIK-I-kappaB/NF-kappaB cascade
Clcn2	1.10866	0.0168205	integral to membrane; membrane; ion channel activity; voltage-gated ion channel activity; voltage-gated chloride channel activity; ion transport; chloride transport
Prosapip1	1.10836	0.0495655
Arhgef2	1.1083	0.0314594	guanyl-nucleotide exchange factor activity; guanyl-nucleotide release factor activity; diacylglycerol binding; cell growth and/or maintenance; intracellular signaling cascade
2900009J06Rik	1.10716	0.0334856
B130021B11Rik	1.107	0.0313815
1110015E22Rik	1.10692	0.0169358	integral to membrane; glycerophosphodiester phosphodiesterase activity; glycerol metabolism
Mt2	1.1069	0.0313963	heavy metal binding; metal ion binding; zinc ion binding; nitric oxide mediated signal transduction; zinc ion homeostasis
Slc22a5	1.10651	0.0119925	integral to plasma membrane; integral to membrane; membrane; carrier activity; transporter activity; ion transporter activity; transport; ion transport
Rab34	1.10644	0.0443783	Golgi apparatus; RAB small monomeric GTPase activity; protein transporter activity; GTP binding; small monomeric GTPase activity; GTPase activity; ATP binding; intracellular protein transport; small GTPase mediated signal transduction; protein transport; transport
Ddit4l	1.10632	0.0190633	;
AI325941	1.10542	0.0457308
E430003H02Rik	1.10516	0.0266928
A830080H07Rik	1.10472	0.0160963
Wbscr21	1.10462	0.00530145	hydrolase activity; ATP binding; catalytic activity; aromatic compound catabolism; xenobiotic metabolism; response to toxin
Wdfy2	1.10452	0.0246999
Cdk9	1.10417	0.0273533	nucleus; transcription elongation factor complex; cyclin-dependent protein kinase,intrinsic regulator activity; protein serine/threonine kinase activity; cyclin-dependent protein kinase activity; ATP binding; kinase activity; transferase activity; nucleic acid binding; protein-tyrosine kinase activity; protein kinase activity; cell cycle; regulation of cell cycle; RNA elongation from Pol II promo…
1810061M12Rik	1.10357	0.0232489
2410003B16Rik	1.10351	0.042128
LOC280621	1.10329	0.00459414
C230094B15Rik	1.10323	0.0233225	extracellular space; nucleus; cell growth and/or maintenance
Dhfr	1.10313	0.02538
Ppfia1	1.10308	0.0139126
Acaa2	1.10229	0.0384201	mitochondrion; transferase activity; acetyl-CoA C-acyltransferase activity; acyltransferase activity; fatty acid metabolism
D330037A14Rik	1.10188	0.0469376
Isyna1	1.10126	0.0319359	isomerase activity; inositol-3-phosphate synthase activity; myo-inositol biosynthesis; phospholipid biosynthesis
4930463P07Rik	1.09926	0.0478869
1700015E05Rik	1.09905	0.00351262	endoplasmic reticulum; calcium ion binding; thioredoxin; electron transport
9630054F20Rik	1.09862	0.0330441
2610317D23Rik	1.09801	0.0123695
Map4k2	1.0965	0.0487469	transferase activity; ATP binding; protein serine/threonine kinase activity; protein-tyrosine kinase activity; small GTPase regulatory/interacting protein activity; protein kinase activity; protein amino acid phosphorylation
LOC277016	1.09496	0.0447352
Zfp513	1.09453	0.0445754	nucleus
BC046418	1.09451	0.0273503
Gpr126	1.09439	0.0458154
1500032P08Rik	1.09295	0.0396205
3110049J23Rik	1.09214	0.0146657	catalytic activity; oxidoreductase activity; biosynthesis
Gus	1.09099	0.0359749
Asl	1.09096	0.0367747	cytoplasm; argininosuccinate lyase activity; catalytic activity; lyase activity; urea cycle; arginine biosynthesis; arginine catabolism
Clp1	1.09054	0.00754112	nucleus; specific transcriptional repressor activity
Acadvl	1.09037	0.0338893	mitochondrion; acyl-CoA dehydrogenase activity; oxidoreductase activity; electron transfer flavoprotein; fatty acid metabolism; electron transport
LOC332300	1.09011	0.0386635
6330408J11Rik	1.0897	0.0244638
4930435M24Rik	1.08813	0.0199643
Lactb	1.08716	0.0106538	mitochondrion; extracellular space; integral to membrane; structural constituent of ribosome
Slc19a3	1.08622	0.00319129	integral to plasma membrane; folate transporter activity; thiamin transporter activity; folate transport; thiamin transport
LOC382096	1.08589	0.0290146
B230380D07Rik	1.08578	0.0193374	hydrogen-exporting ATPase activity, phosphorylative mechanism; hydrogen-transporting two-sector ATPase activity; ATP binding; hydrogen transport
BC059177	1.08494	0.0285198
Crip1	1.08483	0.0456832	zinc ion binding
4931406O17Rik	1.08377	0.0335974
BC042768	1.08295	0.0484913
Rnu70	1.08147	0.0460403
Tpd52l2	1.08028	0.0306585
A430034D21Rik	1.08019	0.0447127
3110057O12Rik	1.07999	0.0465835
Strn	1.07784	0.00588691	kinesin complex; calmodulin binding
6820406G21Rik	1.07273	0.0396044
Fts	1.07226	0.0166737	nucleus; transcription factor complex; DNA binding; regulation of transcription, DNA-dependent; cell cycle; cell growth and/or maintenance; negative regulation of cell cycle
BC006909	1.0718	0.04654
C730015P05Rik	1.07039	0.0121449
D630013A16Rik	1.06784	0.0306758	membrane; transporter activity; transport
Mastl	1.06705	0.0464033
6720407P12Rik	1.06663	0.0214934
4921517B04Rik	1.06654	0.0248831
4930565B19Rik	1.06646	0.0456979
Fbxl7	1.06531	0.0352975
E130306I01Rik	1.06517	0.0278615
BC023814	1.065	0.0498694
A430090J22	1.06122	0.0356902
ORF19	1.05751	0.0179174
4930456L15Rik	1.05377	0.027032
F730006M22Rik	1.05131	0.0252929
Ggta1	1.04048	0.0188518	integral to membrane; Golgi apparatus; membrane; transferase activity; transferase activity, transferring glycosyl groups; N-acetyllactosaminide alpha-1,3-galactosyltransferase activity; manganese ion binding; transferase activity, transferring hexosyl groups; N-acetyllactosaminide 3-alpha-galactosyltransferase activity; carbohydrate metabolism
Afmid	0.942841	0.00910892	cytoplasm; cytosol; arylformamidase activity; hydrolase activity; tryptophan catabolism to kynurenine
Bloc1s3	0.940424	0.0428725
Chchd4	0.938978	0.0459125
2410118P20Rik	0.938098	0.0457182
9130206N08Rik	0.937439	0.046114
Zfp13	0.937139	0.0356813	nucleus; nucleic acid binding; DNA binding
Per1	0.937111	0.0136806	nucleus; signal transducer activity; circadian rhythm; regulation of transcription, DNA-dependent; signal transduction; rhythmic behavior
Fliih	0.935145	0.0151899	actin filament severing activity; actin binding; actin cytoskeleton organization and biogenesis; development; muscle contraction
Ndn	0.934886	0.033773	nucleus; DNA binding; calcium ion homeostasis; respiratory gaseous exchange; regulation of cell growth; regulation of transcription, DNA-dependent
Nr4a2	0.934387	0.0174365	nucleus; ligand-dependent nuclear receptor activity; DNA binding; transcription factor activity; steroid hormone receptor activity; receptor activity; neurogenesis; regulation of transcription, DNA-dependent; transcription; regulation of dopamine metabolism
6330404A07Rik	0.933837	0.0332854
Fbxl12	0.933686	0.0243792	ubiquitin ligase complex; cytoplasm; ubiquitin-dependent protein catabolism
6530415P06Rik	0.932777	0.0172719
Sec24c	0.931913	0.039696
1200013P24Rik	0.930614	0.0204474	N-acetyltransferase activity
Deadc1	0.929794	0.0427775
Stoml1	0.929364	0.0463551	integral to membrane; sterol carrier activity
Ppp1r1a	0.927856	0.0445445	protein phosphatase inhibitor activity; glycogen metabolism; signal transduction
Rtn1	0.927461	0.0375204	endoplasmic reticulum;
Ptprn	0.926767	0.0114717	integral to membrane; plasma membrane; membrane fraction; extracellular space; hydrolase activity; protein phosphatase activity; protein tyrosine phosphatase activity; receptor activity; protein amino acid dephosphorylation; transmembrane receptor protein tyrosine phosphatase signaling pathway
Arl2	0.925912	0.0185665	GTP binding; small monomeric GTPase activity; GTPase activity; ATP binding; transporter activity; small GTPase mediated signal transduction; intracellular protein transport
6332401O19Rik	0.924767	0.0481208
scl00272790.1_298	0.924601	0.00158518
Zfp184	0.924556	0.00633767
2810405K07Rik	0.924505	0.0246268	nucleus; intracellular; DNA binding; nucleic acid binding; regulation of transcription, DNA-dependent
D11Wsu68e	0.923557	0.019063
Magmas	0.922073	0.0162109	cytoplasm; mitochondrion; extracellular space;
D930036B08Rik	0.922009	0.0400976	actin binding; cytoskeleton organization and biogenesis
2610015P09Rik	0.921747	0.0455406
2300004C15Rik	0.921518	0.0248737	membrane; protein targeting; intracellular protein transport
Nfkbil1	0.920116	0.0399982	DNA binding; transcription factor activity; regulation of transcription, DNA-dependent
1700047E16Rik	0.919895	0.0225293
Eif2b3	0.918863	0.0204605
BC011248	0.918461	0.0292608
Ephb6	0.918444	0.0456432	integral to membrane; membrane; extracellular space; protein kinase activity; protein-tyrosine kinase activity; receptor activity; ephrin receptor activity; ATP binding; protein serine/threonine kinase activity; transferase activity; protein amino acid phosphorylation; transmembrane receptor protein tyrosine kinase signaling pathway
B930052A04Rik	0.918255	0.0315636
Tpr	0.918076	0.0191411
1200007D18Rik	0.917328	0.0421395	integral to membrane
Ndufa1	0.916437	0.0336858	mitochondrion; extracellular space; oxidoreductase activity
BC021381	0.916143	0.0463116
Dpp9	0.915154	0.0305212	membrane; catalytic activity; aminopeptidase activity; dipeptidyl-peptidase IV activity; serine-type peptidase activity; proteolysis and peptidolysis
Mrpl33	0.912656	0.044171	intracellular; ribosome; structural constituent of ribosome; protein biosynthesis
Coro2b	0.912261	0.0481173
2310004L02Rik	0.910958	0.0335702
Nagk	0.910468	0.0289815	soluble fraction; transferase activity; kinase activity; N-acetylglucosamine kinase activity; N-acylmannosamine kinase activity; ATP binding; N-acetylglucosamine metabolism
2010013E08Rik	0.909668	0.0095792	DNA binding
Slc25a29	0.908507	0.00230532	mitochondrial inner membrane; mitochondrion; integral to membrane; inner membrane; membrane; binding; transport
Paqr9	0.908441	0.0272573
Piga	0.907109	0.0352061	endoplasmic reticulum; endoplasmic reticulum membrane; integral to membrane; transferase activity; transferase activity, transferring glycosyl groups; catalytic activity; biosynthesis
Sirt5	0.906374	0.0222282	chromatin silencing complex; DNA binding; hydrolase activity; chromatin silencing; regulation of transcription, DNA-dependent
AY078069	0.904974	0.0101333
9330187M14Rik	0.904904	0.0371124
Gpr135	0.90437	0.0336885	receptor activity
D5Wsu178e	0.903367	0.0325399	integral to membrane; transferase activity; phospholipid biosynthesis
Nans	0.902105	0.0324093	cytosol; N-acetylneuraminic acid phosphate synthase activity;
2310051N18Rik	0.901902	0.0268577
Psk1	0.901883	0.0189608
Pafah1b3	0.901793	0.0104587	cytoplasm; 2-acetyl-1-alkylglycerophosphocholine esterase complex; catalytic activity; 1-alkyl-2-acetylglycerophosphocholine esterase activity; hydrolase activity; spermatogenesis; lipid metabolism; lipid catabolism
Psip1	0.901471	0.0449766
Rfx5	0.901452	0.0344982
Map3k10	0.899774	0.0426205
1810013D10Rik	0.89962	0.0317447
H2-T23	0.898861	0.0166462	integral to membrane; membrane; extracellular space; MHC class I receptor activity; antigen presentation, endogenous antigen; antigen processing, endogenous antigen via MHC class I; defense response; immune response
D15Bwg0669e	0.898332	0.0319988
Grb10	0.897945	0.0354016	cytosol; SH3/SH2 adaptor protein activity; receptor activity; protein binding; signal transduction; neuropeptide signaling pathway; intracellular signaling cascade; insulin-like growth factor receptor signaling pathway
BC034068	0.896417	0.0176767
1700020C11Rik	0.896259	0.015476
Cdc42ep4	0.895108	0.0476645	cytoplasm; cytoskeleton; protein binding; Rho protein signal transduction
2310045B01Rik	0.895081	0.0198524
D130043K22Rik	0.89503	0.0079129
Cse1l	0.894807	0.0280685	nucleus; nuclear pore; cytoplasm; protein transporter activity; importin-alpha export receptor activity; transport; protein-nucleus import, docking; intracellular protein transport; apoptosis; protein transport; cell proliferation
1110028N05Rik	0.894562	0.00608329
6330562C20Rik	0.893892	0.0129025
Dibd1	0.893023	0.0441502	integral to membrane
2810407K09Rik	0.893015	0.00486379	nucleus; DNA binding
C85492	0.892872	0.0386651
Kcnab2	0.891496	0.0266774	integral to plasma membrane; integral to membrane; potassium channel activity; voltage-gated potassium channel activity; voltage-gated ion channel activity; ion channel activity; potassium ion transport; ion transport
E330039K12Rik	0.891065	0.0376868
Tagln3	0.889245	0.0080278	central nervous system development; muscle development
Car15	0.888244	0.0214554	lyase activity; carbonate dehydratase activity; zinc ion binding; one-carbon compound metabolism
2610528K11Rik	0.88765	0.0279566
1700023F06Rik	0.887342	0.0310121
Rac3	0.887268	0.0246436	GTPase activity; ATP binding; small monomeric GTPase activity; Rho small monomeric GTPase activity; GTP binding; intracellular signaling cascade; small GTPase mediated signal transduction
Mg29	0.886025	0.0329427	membrane; synaptic vesicle; integral to membrane; transporter activity; transport
Nme3	0.884644	0.0379671	extracellular space; nucleoside-diphosphate kinase activity; ATP binding; transferase activity; kinase activity; GTP biosynthesis; CTP biosynthesis; UTP biosynthesis
Vegfb	0.884427	0.0458712	membrane; extracellular space; growth factor activity; heparin binding; cell proliferation; regulation of cell cycle; angiogenesis; cell growth and/or maintenance
2900002G04Rik	0.88316	0.039533
Lrrc3	0.879853	0.0333729
Hcn3	0.879706	0.00110342	integral to membrane; membrane; voltage-gated ion channel activity; 3,5-cAMP binding; ion channel activity; cation channel activity; sodium ion transport; potassium ion transport; transport; cation transport; ion transport
Armc7	0.877599	0.00350115
2810432L12Rik	0.876103	0.0140844
Dnajb10	0.874359	0.000782648	chaperone activity
Nos3as	0.874168	0.0118896	cytoplasm; autophagic vacuole; autophagic vacuole formation
Slc5a1	0.87249	0.00689882	apical plasma membrane; integral to membrane; membrane; glucose transporter activity; glucose:sodium symporter activity; transporter activity; glucose transport; metanephros development; sodium ion transport
BC030335	0.871179	0.0120105
4931414L13Rik	0.870702	0.0282517	guanyl-nucleotide exchange factor activity
Metrn	0.870285	0.0195976
Slc4a3	0.869963	0.00608709	integral to membrane; integral to plasma membrane; membrane; inorganic anion exchanger activity; carrier activity; anion exchanger activity; antiporter activity; ATP binding; transport; anion transport; ion transport; antiport
5031425E22Rik	0.869021	0.0497289
2610039E05Rik	0.868629	0.00611505
Aloxe3	0.866525	0.034791	catalytic activity; oxidoreductase activity; iron ion binding; oxidoreductase activity, acting on single donors with incorporation of molecular oxygen, incorporation of two atoms of oxygen; lipoxygenase activity; electron transport; leukotriene biosynthesis; metabolism
1200013B22Rik	0.86429	0.00876939	ATP binding; transferase activity; protein serine/threonine kinase activity; kinase activity
Rasgrp2	0.863485	0.000397091	kinase activity; calcium ion binding; guanyl-nucleotide exchange factor activity; small GTPase mediated signal transduction; intracellular signaling cascade
Hdac11	0.862587	0.00100014	nucleus; hydrolase activity; regulation of transcription, DNA-dependent; chromatin modification
Snca	0.862496	0.00332876	cytoplasm; synaptosome; identical protein binding; response to drug; dopamine metabolism; dopamine biosynthesis; phospholipid metabolism; regulation of locomotion; synaptic vesicle transport; synaptic transmission, dopaminergic; regulation of neurotransmitter secretion; positive regulation of neurotransmitter secretion; regulation of long-term neuronal synaptic plasticity
Fzd7	0.86248	0.0290509	integral to membrane; membrane; extracellular space; G-protein coupled receptor activity; frizzled receptor activity; transmembrane receptor activity; oxidoreductase activity; non-G-protein coupled 7TM receptor activity; G-protein coupled receptor protein signaling pathway; development; metabolism; cell surface receptor linked signal transduction
2900011O08Rik	0.862328	0.0142338
6030411F23Rik	0.859909	0.00135102
Lmyc1	0.856838	0.0410272	intracellular; nucleus; DNA binding; transcription factor activity; protein binding; regulation of cell cycle; regulation of transcription, DNA-dependent; cell growth and/or maintenance
2900027G03Rik	0.855897	0.0201202
9330107J05Rik	0.850909	0.0404261
1600014C10Rik	0.848873	0.0168779	integral to membrane
2610110G12Rik	0.847728	0.0319027
Pcsk9	0.847621	0.0376176	extracellular; subtilase activity; serine-type endopeptidase activity; peptidase activity; hydrolase activity; neuron differentiation; cholesterol metabolism; proteolysis and peptidolysis; lipid metabolism
Arg2	0.84729	0.0324162	mitochondrion; arginase activity; hydrolase activity; catalytic activity; manganese ion binding; arginine metabolism; urea cycle; arginine catabolism
Kcnip1	0.845832	0.0111589	ion channel activity; calcium ion binding
Entpd3	0.843979	5.86901e-05	plasma membrane; integral to membrane; hydrolase activity
3110013H01Rik	0.842322	0.0105705
Cdh7	0.838394	0.0392781	membrane; integral to membrane; calcium-dependent cell adhesion molecule activity; calcium ion binding; cell adhesion; homophilic cell adhesion; cell-cell adhesion
Pkn1	0.837578	0.00223952	cytoplasm; cytoplasmic vesicle; ATP binding; transferase activity; protein kinase activity; protein serine/threonine kinase activity; hyperosmotic response; protein amino acid phosphorylation
9630003H22Rik	0.835167	0.0154362
Slc2a6	0.828452	0.0161633	membrane; transporter activity; sugar porter activity; carbohydrate transport; transport
AI593442	0.824302	0.00119084
Sprn	0.820179	0.0055783
B3gnt5	0.815473	0.00376994	; membrane; integral to membrane; lipopolysaccharide N-acetylglucosaminyltransferase activity; transferase activity; transferase activity, transferring glycosyl groups; galactosyltransferase activity; sphingolipid biosynthesis; protein amino acid glycosylation
2400009B08Rik	0.799339	6.36652e-05
4930539E08Rik	0.765809	0.0157723
Fgf10	0.762758	0.0251327	extracellular; extracellular space; fibroblast growth factor receptor binding; growth factor activity; FGF receptor signaling pathway; organogenesis; signal transduction; induction of an organ
Alad	0.695801	0.0016533	porphobilinogen synthase activity; lyase activity; heme biosynthesis; porphyrin biosynthesis
Gng4	0.625835	1.20219e-06	heterotrimeric G-protein complex; heterotrimeric G-protein GTPase activity; signal transducer activity; small GTPase regulatory/interacting protein activity; signal transduction; G-protein coupled receptor protein signaling pathway
Sp4	0.617044	4.97827e-07	nucleus; transcription factor complex; DNA binding; transcription factor activity; translation regulator activity; transcription co-activator activity; RNA polymerase II transcription factor activity; regulation of transcription, DNA-dependent; regulation of heart rate; regulation of transcription from Pol II promoter
BC006933	0.455422	1.52928e-08
2900016B01Rik	0.439514	0.00855987
