# Supplementary material for: Gene expression signature of cerebellar hypoplasia in a mouse model of Down syndrome during postnatal development
Source: BMC Genomics. 2009 Mar 30;10:138. doi: 10.1186/1471-2164-10-138 (PMC2678156; doi:10.1186/1471-2164-10-138)
Supplement: Additional File 3 — For each gene, the expression ratio, the p-value of the ANOVA (α = 5%) or the Student t-test (α = 5%) and the gene ontology are given. In bold are three-copy genes and in grey are genes that passed the False Discovery Rate controlling procedure of Benjamini and Hochberg (q < 0.40). [file 1471-2164-10-138-S3.xls]

## Sheet: Feuil1
P0
GO ID	GO biological process category	Nb of genes on the chip	Nb of significant genes	P-value
Immune system
GO:0006955	immune response	298	5	0.015
Cell cycle
GO:0048468	cell development	823	56	0.001
GO:0043524	negative regulation of neuron apoptosis	20	5	0.002
GO:0051402	neuron apoptosis	30	6	0.002
GO:0043066	negative regulation of apoptosis	114	11	0.018
GO:0040007	growth	180	14	0.043
GO:0006915	apoptosis	442	29	0.044
Cytoskeleton
GO:0030029	actin filament-based process	136	14	0.003
GO:0007010	cytoskeleton organization and biogenesis	352	24	0.005
GO:0006996	organelle organization and biogenesis	732	46	0.020
GO:0030036	actin cytoskeleton organization and biogenesis	122	13	0.036
Cell signalling
GO:0007186	G-protein coupled receptor protein signaling pathway	1222	37	0.008
GO:0007166	cell surface receptor linked signal transduction	1738	62	0.042
Gene regulation
GO:0006349	imprinting	4	3	0.000
GO:0051028	mRNA transport	32	7	0.000
GO:0006403	RNA localization	35	7	0.001
GO:0015931	nucleobase, nucleoside, nucleotide and nucleic acid transport	38	7	0.001
GO:0051236	establishment of RNA localization	34	7	0.001
GO:0006376	mRNA splice site selection	7	3	0.003
GO:0000245	spliceosome assembly	11	3	0.011
GO:0032259	methylation	32	5	0.013
GO:0031497	chromatin assembly	56	6	0.038
GO:0045941	positive regulation of transcription	218	16	0.046
GO:0043414	biopolymer methylation	31	4	0.048
GO:0040029	regulation of gene expression, epigenetic	31	4	0.048
Developmental
GO:0050877	neurological process	1095	31	0.004
GO:0032501	multicellular organismal process	2833	101	0.005
GO:0051093	negative regulation of developmental process	75	8	0.019
GO:0030326	embryonic limb morphogenesis	50	6	0.023
GO:0048663	neuron fate commitment	16	3	0.032
GO:0048736	appendage development	54	6	0.033
GO:0035264	multicellular organism growth	44	5	0.046
Muscle related
GO:0007519	striated muscle development	102	11	0.006
GO:0007517	muscle development	135	13	0.009
Sensory perception
GO:0007608	sensory perception of smell	764	18	0.002
GO:0007600	sensory perception	941	25	0.004
GO:0007606	sensory perception of chemical stimulus	794	20	0.004
GO:0009612	response to mechanical stimulus	15	3	0.027
Other
GO:0044237	cellular metabolic process	4593	235	0.005
GO:0042403	thyroid hormone metabolic process	9	3	0.006
GO:0006730	one-carbon compound metabolic process	59	7	0.016
GO:0007286	spermatid development	26	4	0.027
GO:0048515	spermatid differentiation	28	4	0.035
GO:0006766	vitamin metabolic process	44	5	0.046
P3
GO ID	GO biological process category	Nb of genes on the chip	Nb of significant genes	P-value
Immune system
GO:0045621	positive regulation of lymphocyte differentiation	14	4	0.010
GO:0045580	regulation of T cell differentiation	15	4	0.012
GO:0050863	regulation of T cell activation	47	7	0.027
GO:0001776	leukocyte homeostasis	20	4	0.034
GO:0050864	regulation of B cell activation	30	5	0.038
GO:0050778	positive regulation of immune response	72	9	0.046
Cell cycle
GO:0043281	regulation of caspase activity	35	6	0.021
GO:0048872	homeostasis of number of cells	21	4	0.040
Cell signalling
GO:0007215	glutamate signaling pathway	8	3	0.011
Gene regulation
GO:0006397	mRNA processing	160	23	0.000
GO:0008380	RNA splicing	118	21	0.000
GO:0016071	mRNA metabolic process	183	25	0.000
GO:0019219	regulation of nucleobase, nucleoside, nucleotide and nucleic acid metabolic...	1417	114	0.006
GO:0045449	regulation of transcription	1392	111	0.009
GO:0009201	ribonucleoside triphosphate biosynthetic process	34	6	0.019
GO:0006486	protein amino acid glycosylation	56	8	0.024
GO:0032259	methylation	32	5	0.049
Developmental
GO:0048732	gland development	56	9	0.008
GO:0050877	neurological process	1095	50	0.010
GO:0035270	endocrine system development	37	6	0.027
Sensory perception
GO:0006970	response to osmotic stress	6	3	0.004
GO:0009266	response to temperature stimulus	28	6	0.007
GO:0007606	sensory perception of chemical stimulus	794	34	0.012
GO:0007608	sensory perception of smell	764	33	0.016
GO:0009628	response to abiotic stimulus	118	14	0.021
GO:0009408	response to heat	18	4	0.024
GO:0019233	sensory perception of pain	13	3	0.045
Other
GO:0009108	coenzyme biosynthetic process	65	12	0.001
GO:0051188	cofactor biosynthetic process	77	13	0.001
GO:0044272	sulfur compound biosynthetic process	17	5	0.003
GO:0019222	regulation of metabolic process	1610	129	0.004
GO:0016051	carbohydrate biosynthetic process	52	9	0.005
GO:0006119	oxidative phosphorylation	36	7	0.007
GO:0044249	cellular biosynthetic process	411	40	0.007
GO:0008152	metabolic process	5115	357	0.008
GO:0031323	regulation of cellular metabolic process	1543	122	0.008
GO:0009058	biosynthetic process	821	69	0.014
GO:0006752	group transfer coenzyme metabolic process	42	7	0.015
GO:0016042	lipid catabolic process	81	11	0.018
GO:0002467	germinal center formation	4	2	0.022
GO:0016192	vesicle-mediated transport	294	28	0.028
GO:0048489	synaptic vesicle transport	19	4	0.029
GO:0043413	biopolymer glycosylation	59	8	0.032
GO:0043283	biopolymer metabolic process	2937	210	0.035
GO:0006732	coenzyme metabolic process	122	14	0.036
GO:0009100	glycoprotein metabolic process	70	9	0.042
GO:0043414	biopolymer methylation	31	5	0.044
P7
GO ID	GO biological process category	Nb of genes on the chip	Nb of significant genes	P-value
Gene regulation
GO:0006575	amino acid derivative metabolic process	63	5	0.013
GO:0032259	methylation	32	3	0.034
Developmental
GO:0051240	positive regulation of multicellular organismal process	89	6	0.014
GO:0035264	multicellular organism growth	44	4	0.016
Other
GO:0006112	energy reserve metabolic process	36	4	0.008
GO:0006119	oxidative phosphorylation	36	4	0.008
GO:0006730	one-carbon compound metabolic process	59	5	0.010
GO:0043412	biopolymer modification	1068	36	0.011
GO:0043283	biopolymer metabolic process	2937	82	0.018
GO:0006464	protein modification process	1032	34	0.019
GO:0044237	cellular metabolic process	4593	119	0.026
GO:0006576	biogenic amine metabolic process	52	4	0.028
GO:0006796	phosphate metabolic process	587	21	0.030
GO:0005977	glycogen metabolic process	31	3	0.031
GO:0006073	glucan metabolic process	31	3	0.031
GO:0043414	biopolymer methylation	31	3	0.031
GO:0043170	macromolecule metabolic process	3990	105	0.033
GO:0043687	post-translational protein modification	887	29	0.042
GO:0051239	regulation of multicellular organismal process	236	10	0.043
GO:0044260	cellular macromolecule metabolic process	2036	58	0.044
GO:0015980	energy derivation by oxidation of organic compounds	62	4	0.049
P10
GO ID	GO biological process category	Nb of genes on the chip	Nb of significant genes	P-value
Immune system
GO:0002684	positive regulation of immune system process	73	6	0.035
Cell cycle
GO:0042127	regulation of cell proliferation	236	16	0.009
GO:0008283	cell proliferation	348	20	0.021
Sensory perception
GO:0007606	sensory perception of chemical stimulus	794	13	0.004
GO:0007608	sensory perception of smell	764	13	0.006
GO:0007600	sensory perception	941	19	0.017
Gene regulation
GO:0006412	translation	283	18	0.010
GO:0009260	ribonucleotide biosynthetic process	46	5	0.018
GO:0009259	ribonucleotide metabolic process	52	5	0.029
Cell signalling
GO:0007186	G-protein coupled receptor protein signaling pathway	1222	27	0.017
Developmental
GO:0051216	cartilage development	32	6	0.001
GO:0016337	cell-cell adhesion	153	12	0.005
GO:0040007	growth	180	13	0.009
GO:0048592	eye morphogenesis	40	5	0.010
GO:0001501	skeletal development	132	10	0.013
GO:0001822	kidney development	59	6	0.014
GO:0035264	multicellular organism growth	44	5	0.015
GO:0001655	urogenital system development	62	6	0.017
GO:0048856	anatomical structure development	1408	62	0.020
GO:0001503	ossification	69	6	0.027
GO:0040008	regulation of growth	107	8	0.027
GO:0031214	biomineral formation	70	6	0.029
GO:0046850	regulation of bone remodeling	21	3	0.031
GO:0048562	embryonic organ morphogenesis	22	3	0.036
GO:0046849	bone remodeling	75	6	0.039
GO:0040014	regulation of body size	39	4	0.040
Other
GO:0050789	regulation of biological process	2640	108	0.014
GO:0050794	regulation of cellular process	2346	96	0.026
GO:0009059	macromolecule biosynthetic process	437	23	0.029
GO:0009306	protein secretion	21	3	0.031
GO:0006118	electron transport	267	3	0.037
GO:0051345	positive regulation of hydrolase activity	23	3	0.040
GO:0016485	protein processing	60	5	0.049
EGL - P0
GO ID	GO biological process category	Nb of genes on the chip	Nb of significant genes	P-value
Cell signalling
GO:0007186	G-protein coupled receptor protein signaling pathway	1527	6	0.000
GO:0051181	cofactor transport	8	3	0.000
GO:0007166	cell surface receptor linked signal transduction	2127	17	0.000
GO:0007165	signal transduction	3106	41	0.004
GO:0007154	cell communication	3319	47	0.011
Gene regulation
GO:0016481	negative regulation of transcription	194	9	0.013
GO:0006355	regulation of transcription, DNA-dependent	1514	42	0.016
GO:0032774	RNA biosynthetic process	1537	42	0.017
GO:0045934	negative regulation of nucleobase, nucleoside, nucleotide and nucleic acid...	208	9	0.019
GO:0019219	regulation of nucleobase, nucleoside, nucleotide and nucleic acid metabolic...	1604	43	0.024
GO:0007266	Rho protein signal transduction	70	4	0.046
Developmental
GO:0042063	gliogenesis	33	5	0.000
GO:0050877	neurological process	1398	11	0.000
GO:0010001	glial cell differentiation	30	4	0.002
GO:0007272	ensheathment of neurons	24	3	0.011
GO:0022008	neurogenesis	296	12	0.015
GO:0007399	nervous system development	547	19	0.015
GO:0032501	multicellular organismal process	3404	49	0.015
GO:0030182	neuron differentiation	245	10	0.029
GO:0006357	regulation of transcription from RNA polymerase II promoter	346	12	0.045
Muscle related
GO:0050881	musculoskeletal movement	31	4	0.003
GO:0050879	multicellular organismal movement	43	4	0.009
Sensory perception
GO:0050896	response to stimulus	2386	24	0.000
GO:0007600	sensory perception	1213	3	0.000
Other
GO:0006066	alcohol metabolic process	221	11	0.004
GO:0031323	regulation of cellular metabolic process	1754	49	0.006
GO:0007005	mitochondrion organization and biogenesis	51	4	0.017
GO:0044237	cellular metabolic process	5354	121	0.019
GO:0001508	regulation of action potential	30	3	0.020
GO:0046916	transition metal ion homeostasis	33	3	0.025
GO:0065007	biological regulation	3301	79	0.026
GO:0006730	one-carbon compound metabolic process	60	4	0.028
GO:0031324	negative regulation of cellular metabolic process	246	10	0.029
GO:0030005	di-, tri-valent inorganic cation homeostasis	91	5	0.031
GO:0001525	angiogenesis	124	6	0.033
GO:0048514	blood vessel morphogenesis	161	7	0.036
GO:0040012	regulation of locomotion	65	4	0.037
GO:0006875	metal ion homeostasis	96	5	0.038
GO:0042493	response to drug	39	3	0.039
GO:0030003	cation homeostasis	97	5	0.039
GO:0040014	regulation of body size	41	3	0.044
GO:0042472	inner ear morphogenesis	41	3	0.044
GO:0006873	cell ion homeostasis	100	5	0.044
GO:0050789	regulation of biological process	3043	72	0.047
