# Supplementary material for: Gene expression signature of cerebellar hypoplasia in a mouse model of Down syndrome during postnatal development
Source: BMC Genomics. 2009 Mar 30;10:138. doi: 10.1186/1471-2164-10-138 (PMC2678156; doi:10.1186/1471-2164-10-138)
Supplement: Additional File 4 — For each gene, we indicate the Ts1Cje/euploid ratio at P0, P3, P7 and P10 and the expression ratio between P0–P3, P0–P7 and P0–P7 in euploid mice. In grey, non significant results (p > 0.05). NE: non expressed. [file 1471-2164-10-138-S4.xls]

## Sheet: Feuil1
Symbol	P0	p-value	P3	p-value	P7	p-value	P10	p-value	P0ðP3	p-value	P0ðP7	p-value	P0ðP10	p-value
Cbr3	1.67058	0.0784581	0.825829	0.410949	1.0423	0.775408	0.826489	0.386495	1.53192	0.170733	1.60415	0.187507	1.63375	0.244181
Donson	1.65157	0.155885	0.909347	0.586307	1.6069	0.0500145	0.991515	0.970182	1.98334	0.168484	1.26346	0.651705	1.85812	0.329939
Son	1.63137	0.0204238	1.35133	0.161373	1.38614	0.0593769	1.54736	0.0405252	1.61262	0.122854	1.34979	0.453977	1.23166	0.626712
Sod1	1.56161	0.000508768	1.42882	0.00186608	1.89357	4.62616e-06	1.64489	0.000729432	1.30474	0.0753488	0.688482	0.0528626	0.71892	0.159805
Hlcs	1.53045	0.0419454	0.866664	0.431575	1.01628	0.931536	1.06207	0.800594	1.67931	0.123	1.97057	0.0899011	2.65633	0.0557949
1810053B23Rik	1.51499	0.0282352	1.15472	0.531148	1.08015	0.560318	1.09714	0.485894	1.32718	0.233798	1.03658	0.920215	1.09255	0.830946
Pcp4	1.49762	0.00897485	1.41245	0.0131177	1.69848	0.000292818	1.5289	0.0201394	0.940606	0.718545	0.82008	0.350698	1.34185	0.272215
Olig1	1.47047	0.000873165	0.914633	0.324363	1.33639	0.00735705	1.20565	0.221001	1.8815	0.000120037	0.831607	0.268515	0.598515	0.0689529
Cbr1	1.35757	0.0500812	1.25259	0.0712506	1.28624	0.0369583	1.01484	0.911726	1.46554	0.201493	1.59662	0.179517	1.75592	0.141735
Tmem50b	1.3356	0.235922	1.52143	0.102154	1.49709	0.0829838	1.03943	0.851919	0.623028	0.158115	0.549543	0.221787	0.621251	0.452844
IfNEr2	1.32924	0.0222893	0.96338	0.750444	0.896005	0.327241	1.04064	0.807393	0.871838	0.461513	0.867418	0.561852	0.910279	0.779759
Son	1.32095	0.00403384	1.48262	8.77158e-05	1.6012	1.65732e-05	1.53162	0.00046407	1.12808	0.296259	1.17893	0.265883	1.16158	0.456707
Dyrk1a	1.30637	0.00794972	1.07557	0.339469	1.24392	0.00981077	1.07436	0.448297	1.12813	0.280619	0.908473	0.49121	1.05195	0.769041
1110004E09Rik	1.29285	0.400345	1.73189	0.0646488	1.18415	0.263705	1.07873	0.717181	1.33744	0.495074	1.63695	0.337871	1.52099	0.470294
Atp5o	1.27325	0.0338179	1.26283	0.0153955	1.59034	5.70653e-05	1.46461	0.00248984	1.2842	0.0649975	0.955205	0.778364	1.02068	0.91941
Ifngr2	1.2553	0.0258712	1.51367	0.000596273	1.28288	0.0427061	1.47362	0.00911536	0.965744	0.781127	0.775978	0.130111	0.735275	0.174052
1110008E08Rik	1.22386	0.190785	1.11932	0.424194	0.827998	0.196946	1.29667	0.149119	1.03126	0.877751	1.48348	0.13465	1.36904	0.331097
Itsn1	1.22368	0.0882122	1.36177	0.00793667	1.08662	0.444868	1.32861	0.0420324	1.0783	0.618493	1.39013	0.0998188	1.5465	0.0821599
Zfp295	1.22116	0.145408	1.1971	0.116634	1.1919	0.150515	1.16813	0.401475	1.29391	0.122635	1.07803	0.711356	0.818462	0.5458
Girk2	1.20912	0.0478141	1.39835	0.00076126	1.30766	0.00578617	1.29444	0.0252121	1.49526	0.00323889	3.31191	2.95846e-07	3.10909	3.58753e-05
Cryzl1	1.20537	0.0914118	1.33109	0.0458865	1.48974	0.00863359	0.93257	0.527057	0.814963	0.339761	0.781699	0.321281	1.03984	0.888543
Ttc3	1.19622	0.331687	1.21381	0.259519	1.32399	0.150643	0.953657	0.821216	0.787943	0.368997	0.74666	0.363953	0.652558	0.32235
Tmprss2	1.18763	0.699771	1.00996	0.975753	0.70073	0.289751	0.797714	0.568994	0.721441	0.502196	0.49657	0.268206	0.29848	0.130027
Gart	1.17431	0.24478	1.21677	0.0939882	1.37566	0.0122585	1.51926	0.00843493	1.28634	0.137196	1.32401	0.185891	1.26984	0.402774
IfNEr1	1.1721	0.308382	1.14237	0.356489	1.32629	0.0787032	1.31037	0.176561	1.17759	0.426422	0.861892	0.571433	0.970714	0.933301
6620401D04Rik	1.15092	0.40365	0.93514	0.779696	0.846388	0.297415	0.99591	0.982385	1.00495	0.984341	0.517665	0.0535795	0.528612	0.109914
Itgb2l	1.14876	0.309813	1.06252	0.672528	0.840788	0.236608	0.873608	0.321975	0.886425	0.547792	1.24983	0.423143	1.4725	0.236301
Mrps6	1.13763	0.38596	0.853284	0.348156	1.4941	0.0283942	1.13146	0.525826	1.45342	0.148649	0.792475	0.478781	0.963398	0.924878
5730405K23Rik	1.12704	0.374312	1.38823	0.0125566	1.13978	0.256992	1.07275	0.534194	0.754835	0.089072	0.947254	0.827752	1.06132	0.838092
Mx1	1.12379	0.381629	0.990648	0.938805	0.955127	0.714236	1.05629	0.721193	0.962135	0.825578	1.08335	0.721005	1.16791	0.579883
Dscam	1.12272	0.123345	1.41422	4.37841e-05	1.07063	0.327866	1.18332	0.033723	0.761382	0.00972699	1.22667	0.10943	1.3369	0.0697815
Dscr5	1.12146	0.717965	0.865032	0.437107	1.43498	0.0621541	1.02871	0.886377	1.08705	0.846924	0.780189	0.302554	NE	NE
2310043M15Rik	1.11703	0.721345	1.01236	0.972087	1.00791	0.973442	1.17956	0.597098	1.31433	0.613106	2.03126	0.297813	2.01189	0.382853
ORF9	1.10998	0.656475	0.894014	0.633261	0.854923	0.468497	1.12745	0.647521	1.44472	0.218109	0.909876	0.787639	0.750846	0.559005
4930563D23Rik	1.10719	0.515197	0.752306	0.174803	1.04441	0.73171	1.09026	0.650169	1.46479	0.268855	1.06644	0.838813	1.05323	0.891216
Cldn14	1.09913	0.579208	1.01254	0.928113	0.933009	0.542398	1.17633	0.290283	1.46368	0.211902	1.03106	0.933267	0.924589	0.845705
Rcan1	1.09672	0.523599	1.22936	0.139264	1.11325	0.417428	1.0316	0.847216	1.10166	0.587185	1.21215	0.406508	1.36316	0.327914
Slc5a3	1.08217	0.572158	1.01234	0.932927	1.10381	0.447583	0.951136	0.742157	1.15143	0.496369	0.923969	0.752658	0.981949	0.95161
Dscr2	1.07182	0.858162	1.01643	0.961209	1.12761	0.7232	1.38015	0.215422	0.849547	0.752336	1.02895	0.95555	1.23741	0.752844
Ets2	1.06196	0.828627	0.800388	0.383333	1.20846	0.414069	1.22111	0.472888	1.08452	0.812037	0.642403	0.300402	0.52227	0.210911
Chaf1b	1.0603	0.741491	1.27396	0.13966	1.13764	0.346592	1.20247	0.285981	1.13806	0.519183	1.42264	0.146548	1.82428	0.0722526
runx1	1.05927	0.828281	0.916428	0.679541	1.29398	0.207623	1.07006	0.834979	1.25661	0.431703	0.680458	0.37819	1.29216	0.651755
A930006K02Rik	1.05269	0.804748	0.842752	0.310205	0.913502	0.613371	0.612353	0.297891	0.889567	0.610163	0.815598	0.469311	0.78048	0.511449
ORF28	1.03325	0.76834	0.990545	0.919524	1.05202	0.627391	1.09393	0.424995	1.02466	0.856514	1.30669	0.145134	1.17571	0.453894
Olig2	1.02067	0.773393	1.01306	0.825542	1.0749	0.237243	1.17663	0.037228	1.00136	0.987363	0.999657	0.997469	1.19157	0.203344
Sh3bgr	1.01888	0.840205	0.884507	0.220504	0.915801	0.451852	0.996257	0.976516	1.03661	0.774728	0.737209	0.104271	0.730731	0.142591
AA517739	1.01405	0.886431	0.711733	0.10695	0.978531	0.856089	0.965711	0.770963	0.808931	0.344021	0.952571	0.880778	0.9483	0.880194
Hunk	1.01302	0.921896	1.08276	0.515992	1.16214	0.229854	1.11557	0.535834	0.744348	0.137228	0.833996	0.455321	1.00146	0.996005
B3galt5	1.00562	0.951052	1.27321	0.0114173	1.13541	0.186236	1.15175	0.232008	0.894524	0.364415	0.958999	0.797143	0.952812	0.827817
Sim2	0.993947	0.963453	0.810571	0.19418	0.954841	0.732907	0.77428	0.221541	1.1021	0.598306	0.499348	0.00916804	0.394905	0.0102558
mKIAA0910	0.986747	0.928407	1.3485	0.0405815	0.982909	0.899662	1.24833	0.157381	0.976366	0.904233	1.4566	0.141228	1.34501	0.357166
5830404H04Rik	0.970417	0.844091	1.35387	0.111094	1.06203	0.674495	0.915973	0.665033	0.830536	0.397466	0.899498	0.695553	1.12997	0.739018
1810007M14Rik	0.96772	0.869352	1.13957	0.47579	1.3548	0.0884114	1.12166	0.584556	0.802691	0.375706	0.784751	0.428376	0.778514	0.548089
Il10rb	0.95812	0.781779	0.935521	0.667351	1.06237	0.66276	1.08225	0.642131	1.4815	0.0893143	1.47899	0.159542	1.53316	0.278824
B3galt5	0.956276	0.862273	0.904069	0.701506	1.16417	0.5415	1.18952	0.631065	0.873546	0.697273	0.627711	0.293463	0.646695	0.475588
4930534H18Rik	0.95011	0.730479	0.998495	0.990425	1.11574	0.397262	1.04774	0.761057	1.26508	0.202587	1.07318	0.765994	1.38946	0.274359
C21orf63	0.92174	0.601915	1.14248	0.399896	1.10252	0.502052	0.962257	0.893407	0.544717	0.0258134	0.584747	0.103348	0.710437	0.447214
Ripk4	0.920723	0.711593	1.1391	0.694431	0.946288	0.778292	1.05368	0.842298	0.630296	0.163696	0.913587	0.837297	0.690947	0.51023
Prdm15	0.916863	0.563185	1.31828	0.0883578	0.986802	0.922044	0.914336	0.593143	0.670392	0.05036	0.798899	0.373606	0.678076	0.252775
Girk2	0.902771	0.234212	1.17236	0.0330804	1.14719	0.0660003	1.24819	0.0187979	0.822491	0.0678235	1.13757	0.322698	1.14181	0.411346
H3f3a	0.886506	0.214572	0.857229	0.101916	1.00373	0.974824	0.960793	0.759511	1.18531	0.189591	1.38831	0.0880753	1.27499	0.258105
Brwd1	0.88648	0.656688	1.00676	0.975186	1.13218	0.407246	1.03064	0.846162	0.791497	0.505526	1.18539	0.598598	1.04996	0.900287
Dscr6	0.878811	0.400435	0.946245	0.697756	1.00125	0.99235	0.843672	0.284973	0.95774	0.81797	0.712221	0.172822	0.700479	0.247318
Kcne1	0.843451	0.51341	0.546106	0.255423	1.09598	0.593571	0.873841	0.435811	1.355	0.501021	0.814454	0.576433	1.02289	0.959162
Tiam1	0.793891	0.116816	0.931252	0.639789	1.08215	0.54348	1.01517	0.911816	1.0776	0.725491	0.546027	0.0444539	0.638384	0.165203
Erg	0.771686	0.334823	1.14972	0.495016	1.15223	0.370425	0.883098	0.571368	1.2254	0.482543	0.9585	0.9003	1.2208	0.680682
Wrb	0.76138	0.161575	1.5459	0.0571301	1.19613	0.287149	1.47161	0.0844045	0.950914	0.884423	0.814878	0.445606	NE	NE
1190017O12Rik	0.743073	0.320453	1.02899	0.899593	1.274	0.27119	1.23554	0.527397	0.983775	0.960933	0.882116	0.746529	1.45541	0.470881
Ttc3	0.70991	0.5395	1.12164	0.739472	1.19386	0.501917	1.70524	0.195667	0.865457	0.830852	0.801029	0.779583	0.781809	0.79889
1700048M11Rik	0.699841	0.264952	0.868144	0.603663	1.05114	0.831604	1.18482	0.515165	0.986876	0.966338	0.810174	0.569959	0.884755	0.814544
Mrap	0.601366	0.363241	1.29004	0.421999	0.90326	0.566597	0.596703	0.156566	0.727376	0.472354	1.00702	0.984712	0.753924	0.584224
