# Supplementary material for: Gene expression signature of cerebellar hypoplasia in a mouse model of Down syndrome during postnatal development
Source: BMC Genomics. 2009 Mar 30;10:138. doi: 10.1186/1471-2164-10-138 (PMC2678156; doi:10.1186/1471-2164-10-138)
Supplement: Additional File 5 — In green are genes significantly downregulated and in red genes significantly overexpressed (Student t-test, α = 5%). NE: non expressed. Genes are ranked according to their chromosomal location (top to bottom: centromeric to telomeric). [file 1471-2164-10-138-S5.xls]

## Sheet: Feuil1
	Mmu16					Mmu12
	Symbol	Ratio	p-value	Start		Symbol	Ratio	p-value	Start
2N	App	1.095	0.277	84954689	2N	Ptrn2	NE	NE	117724306
	Adamts5	0.97	0.667	85858415		Rapgef5	1.07	0.248	118754952
	Zfp294	0.99	0.817	87376896		Cdca7l	0.46	0	119103482
	Usp16	0.98	0.668	87455261	1N	Dnahc11	NE	NE	119116452
	Cct8	1.01	0.936	87483570		Sp4	0.62	0	119473406
	Bach1	1.02	0.745	87699199		Sp8	NE	NE	120085664
	Grik1	0.9	0.49	87896142		Abcb5	NE	NE	120174700
	Tiam1	1.06	0.291	89787356		Itgb8	NE	NE	120401276
3N	Sod1	1.56	0.001	90220987
	Hunk	NE	NE	90386258
	Mrap	NE	NE	90738569
	Synj1	NE	NE	90938485
	Olig2	1.3	0.002	91225795
	Olig1	1.37	0.048	91270014
	IfNEr2	1.16	0.019	91373049
	IfNEr1	NE	NE	91485494
	Ifngr2	1.35	0	91547322
	Tmem50b	1.59	0	91574748
	Gart	1.37	0	91621640
	Son	1.48	0.001	91648069
	Donson	1.34	0	91679510
	Cryzl1	1.4	0	91689569
	Itsn1	1.26	0	91729526
	Atp5o	1.27	0	91925468
	Mrps6	1.43	0	92058563
	Kcne2	NE	NE	92292634
	Kcne1	NE	NE	92346246
	Rcan1	1.37	0	92392198
	Clic6	NE	NE	92498379
	Runx1	NE	NE	92602140
	Setd4	1.25	0	93583702
	Cbr1	1.32	0	93608082
	Cbr3	1.25	0.03	93683460
	Dopey2	NE	NE	93712152
	Morc3	NE	NE	93832529
	Chaf1b	1.43	0	93884146
	Cldn14	NE	NE	93919278
	Sim2	NE	NE	94086061
	Hlcs	1.33	0	94350912
	Pigb	1.33	0	94580370
	Ttc3	1,,29	0	94592353
	Dscr3	1.33	0.001	94719395
	Dyrk1a	1.35	0	94833067
	Girk2	1.58	0	94970290
	Kcnj15	NE	NE	95479165
	Erg	NE	NE	95581811
	Ets2	1.49	0	95924028
	Psmg1	1.43	0	96201561
	Brwd1	1.35	0	96229415
	Hmgn1	1.28	0	96342225
	Wrb	1.4	0	96367026
	Sh3gbr	NE	NE	96422077
	B3galt5	1.4	0	96457408
	Pcp4	NE	NE	96583275
	Itgb2l	NE	NE	96643905
	Dscam	1.47	0	96814339
	Bace2	NE	NE	97578369
	Mx1	NE	NE	97668644
	Mx2	NE	NE	97757688
	Tmprss2	NE	NE	97786291
	Ripk4	NE	NE	97963540
	Prdm15	1.23	0.002	98013485
	Zfp295	NE	NE	98168599
