# Supplementary material for: Gene expression signature of cerebellar hypoplasia in a mouse model of Down syndrome during postnatal development
Source: BMC Genomics. 2009 Mar 30;10:138. doi: 10.1186/1471-2164-10-138 (PMC2678156; doi:10.1186/1471-2164-10-138)
Supplement: Additional File 6 — UPL refers to the number of the probe in the Roche Universal Probe Library. [file 1471-2164-10-138-S6.xls]

## Sheet: Feuil1
Gene	UPL	Left primer sequence	Right primer sequence
Actb	#56	aaggccaaccgtgaaaagat	gtggtacgaccagaggcatac
Ccna2	#4	cttggctgcaccaacagtaa	caaactcagttctcccaaaaaca
Cd24a	#68	ctggggttgctgcttctg	agatgtttggttgcagtaaatctg
Dscam	#72	ctcgtggatgtctccgatg	agcctttgcattcctcctg
Rcan1	#60	ggctgcacaagaccgagt	gtgtgaacttcctatgtgtaaagtctg
Dyrk1a	#25	tcagtcttcaggcaccacct	tgttactcgttcccgaggat
Gli1	#85	tggaggtctgcgtggtaga	ttgaacatggcgtctcagg
Gli2	#110	cctgcatgctagaggcaaac	ctggggcagaagtctccat
GluR1	#62	agggatcgacatccagagag	tgcacatttcctgtcaaacc
Hmg14	#110	atggagagacggaaaaccag	gacgtgatggatgcttagtcg
Ift88	#29	cagcaagcagtgagaaccag	gctgtgcttggtattttagcag
Itch	#20	catgggatagaccagaacctct	aatacgtcccatattgtccacac
Itga6	#21	gaccagtggatgggagtcac	gctgccgtttctcatatcg
Girk2	#58	tgctccgttccgagagag	catttcttctttgtgcttttcctt
Nfat1	#5	caacggaaagaggaaacgaa	ctgtcttgatggcagggact
Nfatc2	#89	tccagagtccatcctgctg	gtgggagggatgcagtca
Notch2	#64	caacccttgcagctcagaa	cacacatctaggaaggtttcaca
Npc1	#9	tctgaatgcggtctccttg	atggctgcagaactccaca
Numb	#12	aggaagaccgatttcccaat	caaggagctgatgctctcg
Olig1	#20	ggcccagttctccaagtg	gggaagattggctgaggtc
Pax2	#20	cactgatcctgcccacatta	cagagccctcagacacatctc
Psen2	#89	ggtgccatctctgtgtacga	tcatttctctcctgggcagt
Ptch1	#56	ggaaggggcaaagctacagt	tccaccgtaaaggaggctta
Shh	#32	accccgacatcatatttaagga	ttaacttgtctttgcacctctga
Son	#12	tccgggaaatacaacaggag	gggtggatttgtttcaccat
Dnahc11	#97	ccataactgtgcgtgataaagtct	ccgacagaccgtcttggtat
Cdca7l	#29	tctcagaaggtttgccaagga	ggctcttagggaggttgtca
